# Supplementary material for: Clinical association and potential molecular mechanisms of neonatal sepsis and necrotizing enterocolitis
Source: Front Mol Biosci. 2025 Oct 2;12:1662343. doi: 10.3389/fmolb.2025.1662343 (PMC12527884; doi:10.3389/fmolb.2025.1662343)
Supplement: Supplementary file 1 [file DataSheet1.zip]

Archive with 12 entries (12 files):
- table1.xlsx
- table10.xlsx
- table11.xlsx
- table12.xlsx
- table2.xlsx
- table3.xlsx
- table4.xlsx
- table5.xlsx
- table6.xlsx
- table7.xlsx
- table8.xlsx
- table9.xlsx
