# Supplementary material for: Clinical association and potential molecular mechanisms of neonatal sepsis and necrotizing enterocolitis
Source: Front Mol Biosci. 2025 Oct 2;12:1662343. doi: 10.3389/fmolb.2025.1662343 (PMC12527884; doi:10.3389/fmolb.2025.1662343)
Supplement: Supplementary file 1 [file DataSheet1.zip › table1.xlsx]

## Sheet: Sheet1
Supplementary Table 1. The details information of differentially expressed genes in Neonatal Sepsis (GSE25504).
id	logFC	AveExpr	t	P.Value	adj.P.Val	B
ID3	-1.40001	7.71958	-12.5911	1.89727e-21	2.10863e-17	38.2549
B4GALT5	1.68066	8.5656	12.2718	8.13965e-21	4.5232e-17	36.8338
GYG1	1.91101	9.64687	11.2209	1.05293e-18	1.83092e-15	32.0831
CD3G	-1.29994	7.15207	-11.2014	1.15318e-18	1.83092e-15	31.9942
CD96	-1.28542	7.82508	-11.0605	2.22943e-18	2.75309e-15	31.3496
NLRC4	1.17371	7.07281	10.9226	4.25661e-18	4.32915e-15	30.717
NELL2	-1.4126	8.03693	-10.9212	4.28475e-18	4.32915e-15	30.7106
OCIAD2	-1.16275	8.44267	-10.8922	4.91021e-18	4.53789e-15	30.5773
SKAP1	-1.19916	8.00278	-10.8155	7.04162e-18	5.58405e-15	30.2246
HK3	1.89654	8.45653	10.795	7.75539e-18	5.58405e-15	30.1302
RETN	2.6921	8.71612	10.7873	8.03894e-18	5.58405e-15	30.095
GPR18	-1.06109	8.09073	-10.7021	1.20099e-17	7.12658e-15	29.7023
PSTPIP2	1.50253	8.8664	10.6099	1.854e-17	9.81207e-15	29.2775
GPR84	2.7159	7.27605	10.4997	3.11912e-17	1.44441e-14	28.7684
CCDC109B	-1.13527	9.53422	-10.4786	3.44507e-17	1.47263e-14	28.6712
DYSF	2.1338	9.18411	10.4653	3.66816e-17	1.50431e-14	28.6098
DENND3	1.13709	7.47516	10.4584	3.78987e-17	1.50431e-14	28.5778
BCL3	1.26515	6.87631	10.3673	5.83061e-17	2.09037e-14	28.1562
NCALD	-1.08227	6.86685	-10.357	6.12002e-17	2.12556e-14	28.1088
GPR97	1.32242	7.33193	10.3198	7.29966e-17	2.45844e-14	27.9363
NBEAL2	1.1141	7.46952	10.2453	1.03867e-16	3.20659e-14	27.5911
MMP9	3.07714	9.52032	10.1687	1.49295e-16	4.36648e-14	27.236
CST7	1.66891	8.69995	10.1486	1.64201e-16	4.65939e-14	27.1428
CEACAM1	2.18712	7.92812	10.1441	1.67694e-16	4.65939e-14	27.1222
PGLYRP1	2.40417	8.84236	10.071	2.3717e-16	5.9907e-14	26.7829
GSN	1.05313	7.22544	10.0008	3.30979e-16	7.8266e-14	26.4567
OSCAR	1.17857	8.08941	9.95803	4.05392e-16	9.38651e-14	26.2581
PASK	-1.19248	7.69052	-9.93119	4.60467e-16	1.00346e-13	26.1334
SBNO2	1.17293	6.74319	9.91513	4.96959e-16	1.03595e-13	26.0588
LIME1	-1.3781	8.7601	-9.87786	5.93183e-16	1.19866e-13	25.8855
SBK1	-1.22995	7.41956	-9.86009	6.45407e-16	1.27658e-13	25.8029
CD3D	-1.27653	9.18977	-9.85017	6.76569e-16	1.29645e-13	25.7567
ITGAM	1.48694	9.14379	9.82487	7.62958e-16	1.39008e-13	25.6391
RNF24	1.4821	8.02449	9.79954	8.60535e-16	1.54258e-13	25.5213
ANKRD22	2.4035	7.33203	9.75502	1.06329e-15	1.87578e-13	25.3141
MTF1	1.05631	7.59148	9.7337	1.17674e-15	2.04348e-13	25.2149
ATP6V0E2	-1.01734	7.24158	-9.72956	1.20009e-15	2.05197e-13	25.1956
ANXA3	1.77459	8.16627	9.69621	1.40629e-15	2.33277e-13	25.0404
PFKFB3	1.15874	7.40529	9.6685	1.60433e-15	2.62214e-13	24.9114
LRRN3	-1.58984	8.74798	-9.60652	2.15432e-15	3.31949e-13	24.6228
MAL	-1.16698	8.5899	-9.5746	2.50758e-15	3.52776e-13	24.4741
JUNB	1.20498	7.74659	9.52182	3.22341e-15	4.3689e-13	24.2283
UGCG	1.46379	8.73125	9.51586	3.31615e-15	4.42944e-13	24.2005
CD2	-1.08649	8.24216	-9.45388	4.45363e-15	5.75554e-13	23.9117
TRAT1	-1.25862	8.09702	-9.39806	5.80884e-15	7.21259e-13	23.6516
HCK	1.28485	9.32723	9.39691	5.84068e-15	7.21259e-13	23.6463
C12orf57	-1.0291	8.79668	-9.28545	9.92845e-15	1.07886e-12	23.1268
SH2D1A	-1.1714	7.59096	-9.27517	1.04265e-14	1.10243e-12	23.0789
CD6	-1.09008	7.59412	-9.20051	1.48766e-14	1.48953e-12	22.7309
GCA	1.51643	10.6243	9.05974	2.90751e-14	2.69284e-12	22.0748
FCGR1A	1.72209	7.12949	9.05137	3.02558e-14	2.77903e-12	22.0358
SORT1	1.42586	7.44102	9.04771	3.07876e-14	2.80134e-12	22.0188
BCL11B	-1.34767	8.82499	-9.03772	3.22874e-14	2.86563e-12	21.9722
CD52	-1.40798	11.066	-9.03484	3.27334e-14	2.86563e-12	21.9588
P2RX1	1.08602	7.16397	9.03476	3.27456e-14	2.86563e-12	21.9584
MGAM	1.4375	7.8837	8.92837	5.43302e-14	4.39965e-12	21.4627
HP	2.06181	8.29915	8.92419	5.54211e-14	4.39965e-12	21.4433
ICOS	-1.04501	7.75885	-8.80945	9.56601e-14	7.08778e-12	20.9089
ALPK1	1.03198	7.3174	8.79801	1.01009e-13	7.43455e-12	20.8556
IL1R2	1.91113	7.35354	8.78812	1.05873e-13	7.74128e-12	20.8096
FPR2	1.42328	8.82817	8.77612	1.12087e-13	8.03701e-12	20.7538
HSPA1A	1.29844	9.88525	8.77143	1.14615e-13	8.11354e-12	20.7319
GRINA	1.46302	8.15398	8.76289	1.19369e-13	8.34385e-12	20.6921
RGL4	1.4961	8.58196	8.75953	1.21292e-13	8.42522e-12	20.6765
LCN2	2.61112	9.77137	8.73289	1.3767e-13	9.32964e-12	20.5525
CD27	-1.1529	8.63192	-8.71793	1.47816e-13	9.89654e-12	20.4829
STXBP2	1.72311	8.95598	8.68537	1.72557e-13	1.115e-11	20.3314
H1F0	1.42531	7.85948	8.68137	1.75869e-13	1.12973e-11	20.3128
ABLIM1	-1.02223	8.92609	-8.673	1.83003e-13	1.15002e-11	20.2739
SIGLEC5	1.28988	7.61933	8.66328	1.91655e-13	1.18997e-11	20.2287
IL1RN	1.73617	8.44307	8.65802	1.96503e-13	1.2133e-11	20.2042
TLR5	1.12846	7.87662	8.62577	2.29039e-13	1.36857e-11	20.0542
SPI1	1.36138	8.52423	8.61215	2.44357e-13	1.41254e-11	19.9909
IL18R1	1.71008	7.42402	8.50582	4.04828e-13	2.1425e-11	19.4968
SIRPA	1.03749	8.45594	8.50238	4.11501e-13	2.15728e-11	19.4808
CLEC4D	1.46587	7.56657	8.50054	4.15101e-13	2.16593e-11	19.4722
ITM2A	-1.09196	8.63499	-8.49531	4.25548e-13	2.21007e-11	19.4479
CLEC5A	1.30009	6.72133	8.44794	5.32779e-13	2.67932e-11	19.228
BCL6	1.00047	8.63505	8.43288	5.72236e-13	2.85194e-11	19.1581
CD8A	-1.08567	8.28314	-8.40031	6.67807e-13	3.20643e-11	19.0069
FCGR1B	1.7551	7.94152	8.38034	7.34096e-13	3.42804e-11	18.9143
SEMA4A	1.29465	7.80947	8.37015	7.70433e-13	3.58267e-11	18.867
KLRB1	-1.34819	8.69577	-8.36212	8.00317e-13	3.69075e-11	18.8298
PRTN3	2.4249	7.11681	8.31002	1.0244e-12	4.59078e-11	18.5882
ACSL1	1.51216	9.334	8.27262	1.22289e-12	5.28841e-11	18.4149
DUSP1	1.22156	8.19836	8.26746	1.25312e-12	5.39814e-11	18.391
NSUN7	1.06147	6.48758	8.24943	1.36475e-12	5.74539e-11	18.3075
PYGL	1.30598	9.5022	8.24016	1.42597e-12	5.95668e-11	18.2646
FAIM3	-1.22682	8.91644	-8.23941	1.43102e-12	5.95668e-11	18.2611
MPO	2.42253	8.45477	8.22986	1.49719e-12	6.18579e-11	18.2169
RALB	1.07192	8.98096	8.21769	1.58593e-12	6.45793e-11	18.1606
PRG2	1.39993	6.45285	8.2132	1.61998e-12	6.54707e-11	18.1398
CD247	-1.6976	9.52423	-8.20365	1.69481e-12	6.7272e-11	18.0956
SORL1	1.18745	9.8799	8.19001	1.80773e-12	7.0495e-11	18.0325
ATP9A	1.19684	6.84346	8.1281	2.42242e-12	9.0649e-11	17.7461
LRG1	1.43761	7.69373	8.12139	2.50036e-12	9.32516e-11	17.7152
TLR8	1.1137	8.605	8.09041	2.89446e-12	1.0652e-10	17.572
CSF3R	1.30841	9.75708	8.07741	3.0777e-12	1.11783e-10	17.5119
ZDHHC19	1.55557	6.58889	8.07243	3.15091e-12	1.13699e-10	17.4889
ROPN1L	1.00877	6.78829	8.06342	3.28785e-12	1.17875e-10	17.4473
PGS1	1.05089	7.6115	8.02907	3.86633e-12	1.35982e-10	17.2888
HLA-DMA	-1.05776	8.68776	-8.02628	3.91767e-12	1.37353e-10	17.2759
PGD	1.36007	10.0142	8.00358	4.36036e-12	1.49774e-10	17.1712
VNN1	1.28791	6.99283	7.99001	4.64859e-12	1.57035e-10	17.1086
LRP10	1.25101	8.47797	7.97767	4.92695e-12	1.64439e-10	17.0517
IL1B	1.45231	7.99702	7.97116	5.08055e-12	1.68051e-10	17.0216
TNFAIP6	1.92279	8.15881	7.92331	6.36531e-12	2.05055e-10	16.8012
STOM	1.52478	9.24579	7.90642	6.89195e-12	2.20741e-10	16.7234
LDHB	-1.0162	10.5308	-7.88854	7.49728e-12	2.35381e-10	16.6411
STX3	1.01766	7.76812	7.88678	7.55963e-12	2.3667e-10	16.633
IFITM3	1.80063	10.0152	7.81669	1.05116e-11	3.13207e-10	16.3106
S100A12	1.87209	10.7791	7.76372	1.34811e-11	3.91198e-10	16.0674
IFITM2	1.15718	12.1382	7.70519	1.77415e-11	4.95424e-10	15.7989
FFAR2	1.46183	8.69898	7.68681	1.93379e-11	5.33796e-10	15.7147
ARG1	1.57257	7.94871	7.68611	1.9402e-11	5.33796e-10	15.7115
FKBP5	1.09954	8.44753	7.6763	2.03147e-11	5.53376e-10	15.6665
LEF1	-1.18296	8.92066	-7.6635	2.15701e-11	5.86138e-10	15.6079
IRAK3	1.23439	8.05676	7.65723	2.22132e-11	6.0214e-10	15.5792
SAMSN1	1.07385	7.73372	7.65208	2.27559e-11	6.12109e-10	15.5556
CCR7	-1.36278	10.3969	-7.56231	3.46329e-11	8.808e-10	15.1451
CKAP4	1.36214	9.09986	7.55554	3.57467e-11	9.07052e-10	15.1142
FLOT1	1.13059	8.37499	7.49505	4.74129e-11	1.14251e-09	14.8382
ZYX	1.00611	8.68801	7.49469	4.74933e-11	1.14251e-09	14.8366
THBS1	1.46024	7.15051	7.48023	5.08085e-11	1.21962e-09	14.7706
CEBPD	1.45885	9.86733	7.47876	5.1157e-11	1.22402e-09	14.7639
ADM	1.22574	8.54617	7.44011	6.12563e-11	1.42726e-09	14.5879
CD177	1.925	7.11445	7.40413	7.24307e-11	1.61971e-09	14.4242
AZU1	1.79402	7.41573	7.40276	7.2894e-11	1.62679e-09	14.418
LILRA5	1.01155	8.23623	7.38264	8.00461e-11	1.76514e-09	14.3266
EMR1	1.04977	7.32248	7.36024	8.88346e-11	1.9171e-09	14.2248
EVL	-1.10498	9.62242	-7.357	9.01856e-11	1.93873e-09	14.2101
BMX	1.08049	6.27032	7.34723	9.4374e-11	2.00802e-09	14.1657
GK	1.21083	7.7581	7.3012	1.16865e-10	2.4232e-09	13.957
GZMK	-1.10182	7.88556	-7.28731	1.24648e-10	2.56071e-09	13.894
KCNJ2	1.08105	7.4818	7.28223	1.27619e-10	2.6028e-09	13.871
C5AR1	1.0513	8.65493	7.23691	1.5745e-10	3.08081e-09	13.6659
ALOX5AP	1.31373	11.2576	7.20577	1.81866e-10	3.43751e-09	13.5251
ALPL	1.825	9.74855	7.17559	2.09108e-10	3.84772e-09	13.3889
CDA	1.05957	8.16921	7.14999	2.35376e-10	4.28847e-09	13.2734
ORM1	1.76551	8.35992	7.10628	2.87999e-10	5.1543e-09	13.0764
HLA-DMB	-1.24882	8.84777	-7.05936	3.57514e-10	6.21816e-09	12.8654
STX11	1.04392	8.71888	7.05081	3.71867e-10	6.39544e-09	12.827
SIPA1L2	1.17471	7.33501	7.00396	4.61301e-10	7.8035e-09	12.6167
FPR1	1.2986	9.95717	6.94163	6.14139e-10	1.00524e-08	12.3375
CD7	-1.32929	8.80037	-6.93664	6.28343e-10	1.02396e-08	12.3152
PRKCH	-1.01404	8.56817	-6.91949	6.79738e-10	1.10125e-08	12.2385
ITGA2B	1.09126	6.87289	6.89624	7.56112e-10	1.20566e-08	12.1347
SPOCK2	-1.0644	9.02929	-6.85869	8.97802e-10	1.40736e-08	11.9672
LYN	1.06854	10.649	6.67742	2.04991e-09	2.89856e-08	11.1624
ETS1	-1.05219	10.2919	-6.64695	2.3536e-09	3.27793e-08	11.0278
DHRS9	1.15229	7.23131	6.58249	3.15056e-09	4.18343e-08	10.7437
MMP8	1.80216	7.10182	6.563	3.44035e-09	4.53034e-08	10.658
RHAG	1.21543	6.94437	6.51309	4.3086e-09	5.59076e-08	10.4389
IL7R	-1.21631	9.97258	-6.47494	5.11545e-09	6.46793e-08	10.2717
PROK2	1.47403	9.45423	6.47456	5.12413e-09	6.47155e-08	10.2701
MARCKS	1.01042	9.90207	6.41808	6.60255e-09	8.10837e-08	10.0234
CA4	1.34558	7.21113	6.4037	7.0421e-09	8.53525e-08	9.96063
SERPINB1	1.11315	10.138	6.39479	7.32855e-09	8.84359e-08	9.92183
BASP1	1.32667	10.9704	6.2021	1.72894e-08	1.88757e-07	9.08703
TFRC	1.09349	8.42179	6.08286	2.9271e-08	3.0234e-07	8.57541
RNASE2	1.24487	8.74298	6.01912	3.87278e-08	3.82937e-07	8.30352
BPI	1.41366	7.73792	5.98749	4.44804e-08	4.30248e-07	8.16907
CEACAM6	1.24015	7.02422	5.97493	4.69929e-08	4.4908e-07	8.11573
FCER1G	1.27875	11.257	5.96548	4.89737e-08	4.65209e-07	8.07565
OLFM4	1.77269	8.50033	5.95807	5.0584e-08	4.77242e-07	8.04425
IL18RAP	1.2127	8.26436	5.85963	7.76432e-08	6.9647e-07	7.62851
GADD45A	1.02375	8.45032	5.84727	8.19167e-08	7.30676e-07	7.57654
AQP9	1.27542	10.0007	5.83043	8.81165e-08	7.77861e-07	7.50579
CLC	-1.36072	9.66703	-5.81317	9.49529e-08	8.30296e-07	7.43333
S100P	1.20685	9.50942	5.73017	1.35816e-07	1.12984e-06	7.0864
SERPING1	1.02102	6.72323	5.69668	1.56828e-07	1.27411e-06	6.94704
PADI4	1.1304	9.82187	5.65322	1.88917e-07	1.5008e-06	6.76673
CD163	1.09502	7.6735	5.64702	1.93988e-07	1.53779e-06	6.74108
IGF2BP2	1.39326	8.3387	5.58157	2.56429e-07	1.95604e-06	6.47093
CLEC1B	1.03037	7.57208	5.58001	2.58138e-07	1.96772e-06	6.46451
WARS	1.06223	8.36963	5.47423	4.0404e-07	2.90084e-06	6.03111
WBP2	1.292	10.1641	5.30116	8.34076e-07	5.45611e-06	5.33085
TCN1	1.42784	8.12353	5.17151	1.42549e-06	8.7675e-06	4.81384
LTF	1.49788	8.40113	5.04424	2.39755e-06	1.39001e-05	4.31297
RNASE3	1.14278	7.43707	4.84335	5.37666e-06	2.84282e-05	3.53649
BSG	1.44515	10.3299	4.78977	6.65032e-06	3.44576e-05	3.33243
SLC25A37	1.17485	11.3395	4.52962	1.83391e-05	8.48547e-05	2.36095
HBM	1.46382	11.628	4.51147	1.96612e-05	9.01092e-05	2.29443
MPP1	1.26	10.3403	4.49241	2.11498e-05	9.6296e-05	2.22471
DEFA4	1.37138	9.32488	4.45415	2.44727e-05	0.000109145	2.08536
TESC	1.06975	9.2002	4.40138	2.98944e-05	0.000129683	1.89442
GBP5	1.24413	7.94658	4.33657	3.81545e-05	0.000161113	1.66187
DEFA1	1.09554	12.1593	4.19502	6.45409e-05	0.000257469	1.16181
YOD1	1.09626	9.66108	4.10621	8.9294e-05	0.000343396	0.853683
CEACAM8	1.07744	8.83696	4.08911	9.50097e-05	0.000361375	0.79486
RSAD2	1.07259	7.57716	4.06808	0.000102521	0.00038559	0.722751
SMOX	1.28065	8.57175	4.04507	0.000111392	0.00041516	0.644148
LILRA3	1.0445	8.17212	4.02349	0.000120376	0.000444028	0.570711
EPB42	1.45403	10.0374	3.9671	0.000147254	0.000528272	0.380072
SLC4A1	1.3702	9.285	3.83868	0.000231519	0.000787847	-0.0470038
SELENBP1	1.45666	9.64085	3.83185	0.000237101	0.000804379	-0.0694512
IFI44L	1.12323	6.95672	3.73787	0.000328148	0.00107487	-0.375238
CA1	1.27505	8.31708	3.61391	0.000499907	0.00156418	-0.770131
BCL2L1	1.02801	8.74614	3.59547	0.00053181	0.00165191	-0.828042
HERC5	1.02726	7.63237	3.55457	0.000609576	0.00186686	-0.955682
RPS4Y1	-1.62651	9.14118	-3.17107	0.00208605	0.00552535	-2.09795
TMEM158	1.19983	9.05586	3.13795	0.00230988	0.00605187	-2.19181
HBZ	1.27484	8.77417	3.13425	0.00233626	0.00610801	-2.20226
CTSG	1.01971	8.10854	3.06236	0.00290709	0.00742404	-2.40306
