# Supplementary material for: Clinical association and potential molecular mechanisms of neonatal sepsis and necrotizing enterocolitis
Source: Front Mol Biosci. 2025 Oct 2;12:1662343. doi: 10.3389/fmolb.2025.1662343 (PMC12527884; doi:10.3389/fmolb.2025.1662343)
Supplement: Supplementary file 1 [file DataSheet1.zip › table10.xlsx]

## Sheet: GO
Supplementary Table 10. GO enrichment analysis of core-genes.
ONTOLOGY	ID	Description	BgRatio	RichFactor	FoldEnrichment	zScore	pvalue	p.adjust	qvalue	geneID	Count
BP	GO:0002283	neutrophil activation involved in immune response	19/18888	0.157895	298.232	29.8333	1.03e-07	7.27e-05	3.11e-05	FCER1G/ITGAM/SPI1	3
BP	GO:0030593	neutrophil chemotaxis	107/18888	0.0373832	70.6093	16.619	1.99e-07	7.27e-05	3.11e-05	FCER1G/S100A12/IL1B/CSF3R	4
BP	GO:0071621	granulocyte chemotaxis	128/18888	0.03125	59.025	15.1603	4.09e-07	7.71e-05	3.3e-05	FCER1G/S100A12/IL1B/CSF3R	4
BP	GO:1990266	neutrophil migration	129/18888	0.0310078	58.5674	15.0998	4.22e-07	7.71e-05	3.3e-05	FCER1G/S100A12/IL1B/CSF3R	4
BP	GO:0097530	granulocyte migration	154/18888	0.025974	49.0597	13.7826	8.59e-07	0.000125429	5.37e-05	FCER1G/S100A12/IL1B/CSF3R	4
BP	GO:0042119	neutrophil activation	42/18888	0.0714286	134.914	19.9961	1.21e-06	0.000147654	6.32e-05	FCER1G/ITGAM/SPI1	3
BP	GO:0036230	granulocyte activation	49/18888	0.0612245	115.641	18.4932	1.94e-06	0.000168625	7.22e-05	FCER1G/ITGAM/SPI1	3
BP	GO:0006935	chemotaxis	466/18888	0.0107296	20.2661	9.69219	2.04e-06	0.000168625	7.22e-05	FPR1/FCER1G/S100A12/IL1B/CSF3R	5
BP	GO:0042330	taxis	468/18888	0.0106838	20.1795	9.66982	2.08e-06	0.000168625	7.22e-05	FPR1/FCER1G/S100A12/IL1B/CSF3R	5
BP	GO:0034113	heterotypic cell-cell adhesion	62/18888	0.0483871	91.3935	16.4081	3.98e-06	0.000287029	0.000122924	ITGAM/IL1RN/IL1B	3
BP	GO:0030595	leukocyte chemotaxis	237/18888	0.0168776	31.8785	11.0099	4.78e-06	0.000287029	0.000122924	FCER1G/S100A12/IL1B/CSF3R	4
BP	GO:0097529	myeloid leukocyte migration	239/18888	0.0167364	31.6117	10.9613	4.95e-06	0.000287029	0.000122924	FCER1G/S100A12/IL1B/CSF3R	4
BP	GO:0002274	myeloid leukocyte activation	241/18888	0.0165975	31.3494	10.9133	5.11e-06	0.000287029	0.000122924	FCER1G/S100A12/ITGAM/SPI1	4
BP	GO:0150076	neuroinflammatory response	83/18888	0.0361446	68.2699	14.136	9.6e-06	0.00050072	0.00021444	MMP9/ITGAM/IL1B	3
BP	GO:0002275	myeloid cell activation involved in immune response	97/18888	0.0309278	58.4165	13.0482	1.53e-05	0.000712992	0.000305348	FCER1G/ITGAM/SPI1	3
BP	GO:0060326	cell chemotaxis	322/18888	0.0124224	23.4634	9.35722	1.61e-05	0.000712992	0.000305348	FCER1G/S100A12/IL1B/CSF3R	4
BP	GO:0043312	neutrophil degranulation	12/18888	0.166667	314.8	25.026	1.66e-05	0.000712992	0.000305348	ITGAM/SPI1	2
BP	GO:0002430	complement receptor mediated signaling pathway	15/18888	0.133333	251.84	22.3679	2.64e-05	0.00107038	0.000458404	FPR1/ITGAM	2
BP	GO:0050900	leukocyte migration	396/18888	0.010101	19.0788	8.36813	3.62e-05	0.00138931	0.000594991	FCER1G/S100A12/IL1B/CSF3R	4
BP	GO:0002888	positive regulation of myeloid leukocyte mediated immunity	21/18888	0.0952381	179.886	18.8772	5.27e-05	0.00192342	0.00082373	ITGAM/SPI1	2
BP	GO:0002705	positive regulation of leukocyte mediated immunity	150/18888	0.02	37.776	10.4076	5.66e-05	0.00196587	0.000841907	ITGAM/SPI1/IL1B	3
BP	GO:0034114	regulation of heterotypic cell-cell adhesion	24/18888	0.0833333	157.4	17.6453	6.92e-05	0.00222121	0.000951263	IL1RN/IL1B	2
BP	GO:0002443	leukocyte mediated immunity	469/18888	0.00852879	16.1092	7.62601	7e-05	0.00222121	0.000951263	FCER1G/ITGAM/SPI1/IL1B	4
BP	GO:1900745	positive regulation of p38MAPK cascade	31/18888	0.0645161	121.858	15.4997	0.000116356	0.00353916	0.00151569	SPI1/IL1B	2
BP	GO:0070498	interleukin-1-mediated signaling pathway	32/18888	0.0625	118.05	15.2519	0.000124078	0.00362308	0.00155163	IL1RN/IL1B	2
BP	GO:0002446	neutrophil mediated immunity	35/18888	0.0571429	107.931	14.5731	0.000148718	0.00417553	0.00178822	ITGAM/SPI1	2
BP	GO:0001906	cell killing	226/18888	0.0132743	25.0726	8.37917	0.000190648	0.00507565	0.00217371	S100A12/ITGAM/SPI1	3
BP	GO:0150077	regulation of neuroinflammatory response	40/18888	0.05	94.44	13.6155	0.000194682	0.00507565	0.00217371	MMP9/IL1B	2
BP	GO:0002703	regulation of leukocyte mediated immunity	246/18888	0.0121951	23.0341	8.0061	0.000244769	0.00581052	0.00248843	ITGAM/SPI1/IL1B	3
BP	GO:0043300	regulation of leukocyte degranulation	45/18888	0.0444444	83.9467	12.8213	0.000246748	0.00581052	0.00248843	ITGAM/SPI1	2
BP	GO:1900744	regulation of p38MAPK cascade	45/18888	0.0444444	83.9467	12.8213	0.000246748	0.00581052	0.00248843	SPI1/IL1B	2
BP	GO:0006953	acute-phase response	47/18888	0.0425532	80.3745	12.5395	0.000269277	0.00614288	0.00263076	CD163/IL1B	2
BP	GO:0002699	positive regulation of immune effector process	257/18888	0.0116732	22.0482	7.8193	0.000278383	0.00615818	0.00263731	ITGAM/SPI1/IL1B	3
BP	GO:0050832	defense response to fungus	56/18888	0.0357143	67.4571	11.4628	0.00038264	0.00803896	0.00344278	S100A12/SPI1	2
BP	GO:0002886	regulation of myeloid leukocyte mediated immunity	57/18888	0.0350877	66.2737	11.3591	0.000396442	0.00803896	0.00344278	ITGAM/SPI1	2
BP	GO:0061900	glial cell activation	57/18888	0.0350877	66.2737	11.3591	0.000396442	0.00803896	0.00344278	ITGAM/IL1B	2
BP	GO:0007566	embryo implantation	59/18888	0.0338983	64.0271	11.1595	0.000424767	0.00816	0.00349462	MMP9/IL1B	2
BP	GO:0038066	p38MAPK cascade	59/18888	0.0338983	64.0271	11.1595	0.000424767	0.00816	0.00349462	SPI1/IL1B	2
BP	GO:0002366	leukocyte activation involved in immune response	301/18888	0.00996678	18.8252	7.17493	0.000442528	0.00828322	0.00354739	FCER1G/ITGAM/SPI1	3
BP	GO:0002263	cell activation involved in immune response	305/18888	0.00983607	18.5784	7.12318	0.000459951	0.00839411	0.00359488	FCER1G/ITGAM/SPI1	3
BP	GO:0030217	T cell differentiation	310/18888	0.00967742	18.2787	7.05986	0.000482346	0.00858811	0.00367797	FCER1G/SPI1/IL1B	3
BP	GO:0009620	response to fungus	67/18888	0.0298507	56.3821	10.4517	0.000547657	0.00951879	0.00407654	S100A12/SPI1	2
BP	GO:0042742	defense response to bacterium	330/18888	0.00909091	17.1709	6.82071	0.000578946	0.00955876	0.00409366	FCER1G/S100A12/IL1B	3
BP	GO:0001912	positive regulation of leukocyte mediated cytotoxicity	69/18888	0.0289855	54.7478	10.2942	0.000580767	0.00955876	0.00409366	ITGAM/SPI1	2
BP	GO:0002429	immune response-activating cell surface receptor signaling pathway	332/18888	0.00903615	17.0675	6.79795	0.000589239	0.00955876	0.00409366	FPR1/FCER1G/ITGAM	3
BP	GO:0031343	positive regulation of cell killing	76/18888	0.0263158	49.7053	9.79194	0.000704142	0.0111744	0.00478559	ITGAM/SPI1	2
BP	GO:0002768	immune response-regulating cell surface receptor signaling pathway	360/18888	0.00833333	15.74	6.49887	0.000745904	0.011567	0.00495371	FPR1/FCER1G/ITGAM	3
BP	GO:0043299	leukocyte degranulation	79/18888	0.0253165	47.8177	9.5972	0.000760569	0.011567	0.00495371	ITGAM/SPI1	2
BP	GO:0043406	positive regulation of MAP kinase activity	82/18888	0.0243902	46.0683	9.41311	0.000819121	0.0122032	0.00522618	S100A12/IL1B	2
BP	GO:0051090	regulation of DNA-binding transcription factor activity	381/18888	0.00787402	14.8724	6.2958	0.000879414	0.0128394	0.00549865	S100A12/SPI1/IL1B	3
BP	GO:0002697	regulation of immune effector process	385/18888	0.00779221	14.7179	6.25894	0.00090646	0.0129748	0.00555663	ITGAM/SPI1/IL1B	3
BP	GO:0001910	regulation of leukocyte mediated cytotoxicity	96/18888	0.0208333	39.35	8.66998	0.00112028	0.015727	0.00673528	ITGAM/SPI1	2
BP	GO:0050727	regulation of inflammatory response	425/18888	0.00705882	13.3327	5.91841	0.00120664	0.0166198	0.00711761	MMP9/S100A12/IL1B	3
BP	GO:0030098	lymphocyte differentiation	432/18888	0.00694444	13.1167	5.86354	0.00126491	0.0170997	0.00732314	FCER1G/SPI1/IL1B	3
BP	GO:0030099	myeloid cell differentiation	439/18888	0.00683371	12.9075	5.80993	0.00132494	0.0174415	0.00746955	MMP9/SPI1/CSF3R	3
BP	GO:1901222	regulation of non-canonical NF-kappaB signal transduction	105/18888	0.0190476	35.9771	8.2718	0.00133798	0.0174415	0.00746955	SPI1/IL1B	2
BP	GO:0002526	acute inflammatory response	109/18888	0.0183486	34.6569	8.11063	0.00144074	0.0181511	0.00777344	CD163/IL1B	2
BP	GO:0031341	regulation of cell killing	110/18888	0.0181818	34.3418	8.07169	0.00146701	0.0181511	0.00777344	ITGAM/SPI1	2
BP	GO:0071347	cellular response to interleukin-1	110/18888	0.0181818	34.3418	8.07169	0.00146701	0.0181511	0.00777344	IL1RN/IL1B	2
BP	GO:0002444	myeloid leukocyte mediated immunity	112/18888	0.0178571	33.7286	7.99536	0.00152023	0.018368	0.00786633	ITGAM/SPI1	2
BP	GO:0051051	negative regulation of transport	462/18888	0.00649351	12.2649	5.64206	0.00153486	0.018368	0.00786633	MMP9/SPI1/IL1B	3
BP	GO:0043410	positive regulation of MAPK cascade	475/18888	0.00631579	11.9293	5.55238	0.00166232	0.0195725	0.00838216	S100A12/SPI1/IL1B	3
BP	GO:1903131	mononuclear cell differentiation	484/18888	0.00619835	11.7074	5.49232	0.00175437	0.0203285	0.00870592	FCER1G/SPI1/IL1B	3
BP	GO:0022407	regulation of cell-cell adhesion	496/18888	0.00604839	11.4242	5.41467	0.00188205	0.0212087	0.00908288	SPI1/IL1RN/IL1B	3
BP	GO:1903305	regulation of regulated secretory pathway	125/18888	0.016	30.2208	7.54396	0.00188844	0.0212087	0.00908288	ITGAM/SPI1	2
BP	GO:0002757	immune response-activating signaling pathway	500/18888	0.006	11.3328	5.38939	0.00192588	0.02123	0.009092	FPR1/FCER1G/ITGAM	3
BP	GO:0071902	positive regulation of protein serine/threonine kinase activity	127/18888	0.015748	29.7449	7.48063	0.0019485	0.02123	0.009092	S100A12/IL1B	2
BP	GO:0043405	regulation of MAP kinase activity	134/18888	0.0149254	28.191	7.27001	0.00216583	0.0232508	0.00995746	S100A12/IL1B	2
BP	GO:0038061	non-canonical NF-kappaB signal transduction	135/18888	0.0148148	27.9822	7.24124	0.00219778	0.0232519	0.00995789	SPI1/IL1B	2
BP	GO:0070555	response to interleukin-1	138/18888	0.0144928	27.3739	7.15677	0.00229497	0.0239332	0.0102497	IL1RN/IL1B	2
BP	GO:0051092	positive regulation of NF-kappaB transcription factor activity	141/18888	0.0141844	26.7915	7.07495	0.00239418	0.0246162	0.0105422	S100A12/IL1B	2
BP	GO:0001909	leukocyte mediated cytotoxicity	144/18888	0.0138889	26.2333	6.99565	0.0024954	0.0249539	0.0106868	ITGAM/SPI1	2
BP	GO:0034763	negative regulation of transmembrane transport	144/18888	0.0138889	26.2333	6.99565	0.0024954	0.0249539	0.0106868	MMP9/IL1B	2
BP	GO:1903531	negative regulation of secretion by cell	152/18888	0.0131579	24.8526	6.79553	0.0027751	0.027361	0.0117177	SPI1/IL1B	2
BP	GO:0050729	positive regulation of inflammatory response	153/18888	0.0130719	24.6902	6.7716	0.00281107	0.027361	0.0117177	S100A12/IL1B	2
BP	GO:0030856	regulation of epithelial cell differentiation	171/18888	0.0116959	22.0912	6.37654	0.003496	0.03358	0.0143811	MMP9/IL1B	2
BP	GO:0051048	negative regulation of secretion	173/18888	0.0115607	21.8358	6.3364	0.00357648	0.0339069	0.014521	SPI1/IL1B	2
BP	GO:0007565	female pregnancy	183/18888	0.010929	20.6426	6.14539	0.00399187	0.0373598	0.0159998	MMP9/IL1B	2
BP	GO:0017157	regulation of exocytosis	188/18888	0.0106383	20.0936	6.0555	0.00420765	0.0388808	0.0166512	ITGAM/SPI1	2
BP	GO:0071466	cellular response to xenobiotic stimulus	194/18888	0.0103093	19.4722	5.95211	0.00447366	0.0408221	0.0174826	S100A12/IL1B	2
BP	GO:0007369	gastrulation	200/18888	0.01	18.888	5.85327	0.00474734	0.0418201	0.01791	MMP9/IL1RN	2
BP	GO:0030073	insulin secretion	200/18888	0.01	18.888	5.85327	0.00474734	0.0418201	0.01791	IL1RN/IL1B	2
BP	GO:0022408	negative regulation of cell-cell adhesion	203/18888	0.00985222	18.6089	5.80546	0.00488704	0.0418201	0.01791	SPI1/IL1RN	2
BP	GO:0044703	multi-organism reproductive process	204/18888	0.00980392	18.5176	5.78974	0.00493404	0.0418201	0.01791	MMP9/IL1B	2
BP	GO:0043123	positive regulation of canonical NF-kappaB signal transduction	208/18888	0.00961539	18.1615	5.728	0.00512411	0.0418201	0.01791	S100A12/IL1B	2
BP	GO:1903596	regulation of gap junction assembly	10/18888	0.1	188.88	13.6775	0.00528303	0.0418201	0.01791	IL1B	1
BP	GO:2000659	regulation of interleukin-1-mediated signaling pathway	10/18888	0.1	188.88	13.6775	0.00528303	0.0418201	0.01791	IL1RN	1
BP	GO:0044706	multi-multicellular organism process	212/18888	0.00943396	17.8189	5.66795	0.00531756	0.0418201	0.01791	MMP9/IL1B	2
BP	GO:0009612	response to mechanical stimulus	216/18888	0.00925926	17.4889	5.60953	0.00551436	0.0418201	0.01791	ITGAM/IL1B	2
BP	GO:1903828	negative regulation of protein localization	216/18888	0.00925926	17.4889	5.60953	0.00551436	0.0418201	0.01791	SPI1/IL1B	2
BP	GO:0045637	regulation of myeloid cell differentiation	218/18888	0.00917431	17.3284	5.5809	0.00561402	0.0418201	0.01791	SPI1/CSF3R	2
BP	GO:0001660	fever generation	11/18888	0.0909091	171.709	13.0344	0.00580995	0.0418201	0.01791	IL1B	1
BP	GO:0002887	negative regulation of myeloid leukocyte mediated immunity	11/18888	0.0909091	171.709	13.0344	0.00580995	0.0418201	0.01791	SPI1	1
BP	GO:0031650	regulation of heat generation	11/18888	0.0909091	171.709	13.0344	0.00580995	0.0418201	0.01791	IL1B	1
BP	GO:0034115	negative regulation of heterotypic cell-cell adhesion	11/18888	0.0909091	171.709	13.0344	0.00580995	0.0418201	0.01791	IL1RN	1
BP	GO:0036462	TRAIL-activated apoptotic signaling pathway	11/18888	0.0909091	171.709	13.0344	0.00580995	0.0418201	0.01791	SPI1	1
BP	GO:0070587	regulation of cell-cell adhesion involved in gastrulation	11/18888	0.0909091	171.709	13.0344	0.00580995	0.0418201	0.01791	IL1RN	1
BP	GO:0071492	cellular response to UV-A	11/18888	0.0909091	171.709	13.0344	0.00580995	0.0418201	0.01791	MMP9	1
BP	GO:1904238	pericyte cell differentiation	11/18888	0.0909091	171.709	13.0344	0.00580995	0.0418201	0.01791	SPI1	1
BP	GO:0045055	regulated exocytosis	225/18888	0.00888889	16.7893	5.48363	0.00596937	0.0418201	0.01791	ITGAM/SPI1	2
BP	GO:0071222	cellular response to lipopolysaccharide	225/18888	0.00888889	16.7893	5.48363	0.00596937	0.0418201	0.01791	MMP9/IL1B	2
BP	GO:0051091	positive regulation of DNA-binding transcription factor activity	230/18888	0.00869565	16.4243	5.41679	0.00622942	0.0418201	0.01791	S100A12/IL1B	2
BP	GO:0097191	extrinsic apoptotic signaling pathway	230/18888	0.00869565	16.4243	5.41679	0.00622942	0.0418201	0.01791	SPI1/IL1B	2
BP	GO:0031392	regulation of prostaglandin biosynthetic process	12/18888	0.0833333	157.4	12.4731	0.00633661	0.0418201	0.01791	IL1B	1
BP	GO:0033083	regulation of immature T cell proliferation	12/18888	0.0833333	157.4	12.4731	0.00633661	0.0418201	0.01791	IL1B	1
BP	GO:0033084	regulation of immature T cell proliferation in thymus	12/18888	0.0833333	157.4	12.4731	0.00633661	0.0418201	0.01791	IL1B	1
BP	GO:0051549	positive regulation of keratinocyte migration	12/18888	0.0833333	157.4	12.4731	0.00633661	0.0418201	0.01791	MMP9	1
BP	GO:0070586	cell-cell adhesion involved in gastrulation	12/18888	0.0833333	157.4	12.4731	0.00633661	0.0418201	0.01791	IL1RN	1
BP	GO:2001267	regulation of cysteine-type endopeptidase activity involved in apoptotic signaling pathway	12/18888	0.0833333	157.4	12.4731	0.00633661	0.0418201	0.01791	MMP9	1
BP	GO:0006909	phagocytosis	237/18888	0.00843882	15.9392	5.32666	0.00660215	0.0418201	0.01791	FCER1G/ITGAM	2
BP	GO:0071219	cellular response to molecule of bacterial origin	238/18888	0.00840336	15.8723	5.3141	0.00665622	0.0418201	0.01791	MMP9/IL1B	2
BP	GO:0002573	myeloid leukocyte differentiation	239/18888	0.0083682	15.8059	5.30162	0.00671049	0.0418201	0.01791	MMP9/SPI1	2
BP	GO:0002357	defense response to tumor cell	13/18888	0.0769231	145.292	11.9777	0.00686303	0.0418201	0.01791	SPI1	1
BP	GO:0032306	regulation of prostaglandin secretion	13/18888	0.0769231	145.292	11.9777	0.00686303	0.0418201	0.01791	IL1B	1
BP	GO:0032308	positive regulation of prostaglandin secretion	13/18888	0.0769231	145.292	11.9777	0.00686303	0.0418201	0.01791	IL1B	1
BP	GO:0033079	immature T cell proliferation	13/18888	0.0769231	145.292	11.9777	0.00686303	0.0418201	0.01791	IL1B	1
BP	GO:0033080	immature T cell proliferation in thymus	13/18888	0.0769231	145.292	11.9777	0.00686303	0.0418201	0.01791	IL1B	1
BP	GO:0043301	negative regulation of leukocyte degranulation	13/18888	0.0769231	145.292	11.9777	0.00686303	0.0418201	0.01791	SPI1	1
BP	GO:0070486	leukocyte aggregation	13/18888	0.0769231	145.292	11.9777	0.00686303	0.0418201	0.01791	IL1B	1
BP	GO:0030072	peptide hormone secretion	242/18888	0.00826446	15.6099	5.26461	0.00687454	0.0418201	0.01791	IL1RN/IL1B	2
BP	GO:2001234	negative regulation of apoptotic signaling pathway	244/18888	0.00819672	15.482	5.2403	0.00698492	0.0421404	0.0180472	MMP9/IL1B	2
BP	GO:0002790	peptide secretion	247/18888	0.00809717	15.2939	5.20438	0.00715203	0.0421415	0.0180476	IL1RN/IL1B	2
BP	GO:0030213	hyaluronan biosynthetic process	14/18888	0.0714286	134.914	11.5362	0.00738919	0.0421415	0.0180476	IL1B	1
BP	GO:0034116	positive regulation of heterotypic cell-cell adhesion	14/18888	0.0714286	134.914	11.5362	0.00738919	0.0421415	0.0180476	IL1B	1
BP	GO:0051547	regulation of keratinocyte migration	14/18888	0.0714286	134.914	11.5362	0.00738919	0.0421415	0.0180476	MMP9	1
BP	GO:0070141	response to UV-A	14/18888	0.0714286	134.914	11.5362	0.00738919	0.0421415	0.0180476	MMP9	1
BP	GO:0098883	synapse pruning	14/18888	0.0714286	134.914	11.5362	0.00738919	0.0421415	0.0180476	ITGAM	1
BP	GO:2001279	regulation of unsaturated fatty acid biosynthetic process	14/18888	0.0714286	134.914	11.5362	0.00738919	0.0421415	0.0180476	IL1B	1
BP	GO:0045860	positive regulation of protein kinase activity	257/18888	0.0077821	14.6988	5.08904	0.00772223	0.0430353	0.0184304	S100A12/IL1B	2
BP	GO:0006959	humoral immune response	258/18888	0.00775194	14.6419	5.07786	0.00778036	0.0430353	0.0184304	S100A12/IL1B	2
BP	GO:0006898	receptor-mediated endocytosis	259/18888	0.00772201	14.5853	5.06674	0.00783869	0.0430353	0.0184304	FCER1G/ITGAM	2
BP	GO:0032725	positive regulation of granulocyte macrophage colony-stimulating factor production	15/18888	0.0666667	125.92	11.1394	0.00791511	0.0430353	0.0184304	IL1B	1
BP	GO:0045472	response to ether	15/18888	0.0666667	125.92	11.1394	0.00791511	0.0430353	0.0184304	ITGAM	1
BP	GO:0071639	positive regulation of monocyte chemotactic protein-1 production	15/18888	0.0666667	125.92	11.1394	0.00791511	0.0430353	0.0184304	IL1B	1
BP	GO:0071216	cellular response to biotic stimulus	265/18888	0.00754717	14.2551	5.00132	0.00819289	0.0430353	0.0184304	MMP9/IL1B	2
BP	GO:0071900	regulation of protein serine/threonine kinase activity	267/18888	0.00749064	14.1483	4.97998	0.00831256	0.0430353	0.0184304	S100A12/IL1B	2
BP	GO:0031649	heat generation	16/18888	0.0625	118.05	10.7802	0.00844077	0.0430353	0.0184304	IL1B	1
BP	GO:0045579	positive regulation of B cell differentiation	16/18888	0.0625	118.05	10.7802	0.00844077	0.0430353	0.0184304	SPI1	1
BP	GO:0051044	positive regulation of membrane protein ectodomain proteolysis	16/18888	0.0625	118.05	10.7802	0.00844077	0.0430353	0.0184304	IL1B	1
BP	GO:1904177	regulation of adipose tissue development	16/18888	0.0625	118.05	10.7802	0.00844077	0.0430353	0.0184304	SPI1	1
BP	GO:2000696	regulation of epithelial cell differentiation involved in kidney development	16/18888	0.0625	118.05	10.7802	0.00844077	0.0430353	0.0184304	MMP9	1
BP	GO:0015833	peptide transport	271/18888	0.00738007	13.9395	4.93799	0.00855428	0.0430353	0.0184304	IL1RN/IL1B	2
BP	GO:0032310	prostaglandin secretion	17/18888	0.0588235	111.106	10.453	0.00896618	0.0430353	0.0184304	IL1B	1
BP	GO:0097396	response to interleukin-17	17/18888	0.0588235	111.106	10.453	0.00896618	0.0430353	0.0184304	IL1B	1
BP	GO:0097398	cellular response to interleukin-17	17/18888	0.0588235	111.106	10.453	0.00896618	0.0430353	0.0184304	IL1B	1
BP	GO:1900120	regulation of receptor binding	17/18888	0.0588235	111.106	10.453	0.00896618	0.0430353	0.0184304	MMP9	1
BP	GO:1901550	regulation of endothelial cell development	17/18888	0.0588235	111.106	10.453	0.00896618	0.0430353	0.0184304	IL1B	1
BP	GO:1903140	regulation of establishment of endothelial barrier	17/18888	0.0588235	111.106	10.453	0.00896618	0.0430353	0.0184304	IL1B	1
BP	GO:0098742	cell-cell adhesion via plasma-membrane adhesion molecules	279/18888	0.00716846	13.5398	4.85662	0.00904727	0.0430353	0.0184304	ITGAM/IL1RN	2
BP	GO:0043122	regulation of canonical NF-kappaB signal transduction	286/18888	0.00699301	13.2084	4.78812	0.00948898	0.0430353	0.0184304	S100A12/IL1B	2
BP	GO:0002827	positive regulation of T-helper 1 type immune response	18/18888	0.0555556	104.933	10.1533	0.00949135	0.0430353	0.0184304	IL1B	1
BP	GO:0016264	gap junction assembly	18/18888	0.0555556	104.933	10.1533	0.00949135	0.0430353	0.0184304	IL1B	1
BP	GO:0030730	sequestering of triglyceride	18/18888	0.0555556	104.933	10.1533	0.00949135	0.0430353	0.0184304	IL1B	1
BP	GO:0030949	positive regulation of vascular endothelial growth factor receptor signaling pathway	18/18888	0.0555556	104.933	10.1533	0.00949135	0.0430353	0.0184304	IL1B	1
BP	GO:0032604	granulocyte macrophage colony-stimulating factor production	18/18888	0.0555556	104.933	10.1533	0.00949135	0.0430353	0.0184304	IL1B	1
BP	GO:0032645	regulation of granulocyte macrophage colony-stimulating factor production	18/18888	0.0555556	104.933	10.1533	0.00949135	0.0430353	0.0184304	IL1B	1
BP	GO:0032930	positive regulation of superoxide anion generation	18/18888	0.0555556	104.933	10.1533	0.00949135	0.0430353	0.0184304	ITGAM	1
BP	GO:0035234	ectopic germ cell programmed cell death	18/18888	0.0555556	104.933	10.1533	0.00949135	0.0430353	0.0184304	IL1B	1
BP	GO:0042053	regulation of dopamine metabolic process	18/18888	0.0555556	104.933	10.1533	0.00949135	0.0430353	0.0184304	ITGAM	1
BP	GO:0042069	regulation of catecholamine metabolic process	18/18888	0.0555556	104.933	10.1533	0.00949135	0.0430353	0.0184304	ITGAM	1
BP	GO:0150078	positive regulation of neuroinflammatory response	18/18888	0.0555556	104.933	10.1533	0.00949135	0.0430353	0.0184304	IL1B	1
BP	GO:1903532	positive regulation of secretion by cell	288/18888	0.00694444	13.1167	4.76899	0.00961696	0.0433357	0.018559	ITGAM/IL1B	2
BP	GO:0032305	positive regulation of icosanoid secretion	19/18888	0.0526316	99.4105	9.87751	0.0100163	0.0443144	0.0189782	IL1B	1
BP	GO:0035743	CD4-positive, alpha-beta T cell cytokine production	19/18888	0.0526316	99.4105	9.87751	0.0100163	0.0443144	0.0189782	IL1B	1
BP	GO:0046827	positive regulation of protein export from nucleus	19/18888	0.0526316	99.4105	9.87751	0.0100163	0.0443144	0.0189782	IL1B	1
BP	GO:0032303	regulation of icosanoid secretion	20/18888	0.05	94.44	9.62251	0.0105409	0.0457938	0.0196118	IL1B	1
BP	GO:0051546	keratinocyte migration	20/18888	0.05	94.44	9.62251	0.0105409	0.0457938	0.0196118	MMP9	1
BP	GO:0060353	regulation of cell adhesion molecule production	20/18888	0.05	94.44	9.62251	0.0105409	0.0457938	0.0196118	IL1B	1
BP	GO:0033674	positive regulation of kinase activity	303/18888	0.00660066	12.4673	4.63133	0.0106016	0.0457938	0.0196118	S100A12/IL1B	2
BP	GO:0010829	negative regulation of glucose transmembrane transport	21/18888	0.047619	89.9429	9.38583	0.0110653	0.0459869	0.0196945	IL1B	1
BP	GO:0032928	regulation of superoxide anion generation	21/18888	0.047619	89.9429	9.38583	0.0110653	0.0459869	0.0196945	ITGAM	1
BP	GO:0071605	monocyte chemotactic protein-1 production	21/18888	0.047619	89.9429	9.38583	0.0110653	0.0459869	0.0196945	IL1B	1
BP	GO:0071637	regulation of monocyte chemotactic protein-1 production	21/18888	0.047619	89.9429	9.38583	0.0110653	0.0459869	0.0196945	IL1B	1
BP	GO:0007162	negative regulation of cell adhesion	310/18888	0.00645161	12.1858	4.57038	0.011076	0.0459869	0.0196945	SPI1/IL1RN	2
BP	GO:0007249	canonical NF-kappaB signal transduction	311/18888	0.00643087	12.1466	4.56183	0.0111445	0.0459869	0.0196945	S100A12/IL1B	2
BP	GO:0046879	hormone secretion	311/18888	0.00643087	12.1466	4.56183	0.0111445	0.0459869	0.0196945	IL1RN/IL1B	2
BP	GO:0042886	amide transport	312/18888	0.00641026	12.1077	4.55332	0.0112132	0.0459869	0.0196945	IL1RN/IL1B	2
BP	GO:0051047	positive regulation of secretion	312/18888	0.00641026	12.1077	4.55332	0.0112132	0.0459869	0.0196945	ITGAM/IL1B	2
BP	GO:0007398	ectoderm development	22/18888	0.0454545	85.8545	9.16537	0.0115895	0.0470018	0.0201291	ITGAM	1
BP	GO:0030449	regulation of complement activation	22/18888	0.0454545	85.8545	9.16537	0.0115895	0.0470018	0.0201291	IL1B	1
BP	GO:0009914	hormone transport	322/18888	0.00621118	11.7317	4.47033	0.011911	0.0477988	0.0204704	IL1RN/IL1B	2
BP	GO:0045723	positive regulation of fatty acid biosynthetic process	23/18888	0.0434783	82.1217	8.95935	0.0121134	0.0477988	0.0204704	IL1B	1
BP	GO:0060352	cell adhesion molecule production	23/18888	0.0434783	82.1217	8.95935	0.0121134	0.0477988	0.0204704	IL1B	1
BP	GO:0061760	antifungal innate immune response	23/18888	0.0434783	82.1217	8.95935	0.0121134	0.0477988	0.0204704	SPI1	1
BP	GO:2000193	positive regulation of fatty acid transport	23/18888	0.0434783	82.1217	8.95935	0.0121134	0.0477988	0.0204704	IL1B	1
BP	GO:1904951	positive regulation of establishment of protein localization	326/18888	0.00613497	11.5877	4.43816	0.0121955	0.0478639	0.0204983	ITGAM/IL1B	2
BP	GO:0051251	positive regulation of lymphocyte activation	328/18888	0.00609756	11.5171	4.42228	0.0123388	0.0480472	0.0205768	SPI1/IL1B	2
BP	GO:0002320	lymphoid progenitor cell differentiation	24/18888	0.0416667	78.7	8.76624	0.0126371	0.0480472	0.0205768	SPI1	1
BP	GO:0002922	positive regulation of humoral immune response	24/18888	0.0416667	78.7	8.76624	0.0126371	0.0480472	0.0205768	IL1B	1
BP	GO:0043302	positive regulation of leukocyte degranulation	24/18888	0.0416667	78.7	8.76624	0.0126371	0.0480472	0.0205768	ITGAM	1
BP	GO:0060252	positive regulation of glial cell proliferation	24/18888	0.0416667	78.7	8.76624	0.0126371	0.0480472	0.0205768	IL1B	1
BP	GO:0090200	positive regulation of release of cytochrome c from mitochondria	24/18888	0.0416667	78.7	8.76624	0.0126371	0.0480472	0.0205768	MMP9	1
BP	GO:0071214	cellular response to abiotic stimulus	334/18888	0.00598802	11.3102	4.37546	0.0127734	0.0480647	0.0205843	MMP9/IL1B	2
BP	GO:0104004	cellular response to environmental stimulus	334/18888	0.00598802	11.3102	4.37546	0.0127734	0.0480647	0.0205843	MMP9/IL1B	2
BP	GO:0010623	programmed cell death involved in cell development	25/18888	0.04	75.552	8.58475	0.0131605	0.0487672	0.0208852	IL1B	1
BP	GO:0038095	Fc-epsilon receptor signaling pathway	25/18888	0.04	75.552	8.58475	0.0131605	0.0487672	0.0208852	FCER1G	1
BP	GO:1903306	negative regulation of regulated secretory pathway	25/18888	0.04	75.552	8.58475	0.0131605	0.0487672	0.0208852	SPI1	1
BP	GO:0002726	positive regulation of T cell cytokine production	26/18888	0.0384615	72.6462	8.41374	0.0136836	0.0496742	0.0212736	IL1B	1
BP	GO:0048143	astrocyte activation	26/18888	0.0384615	72.6462	8.41374	0.0136836	0.0496742	0.0212736	IL1B	1
BP	GO:0070102	interleukin-6-mediated signaling pathway	26/18888	0.0384615	72.6462	8.41374	0.0136836	0.0496742	0.0212736	SPI1	1
BP	GO:0097186	amelogenesis	26/18888	0.0384615	72.6462	8.41374	0.0136836	0.0496742	0.0212736	CSF3R	1
BP	GO:0006887	exocytosis	348/18888	0.00574713	10.8552	4.27073	0.0138135	0.0496742	0.0212736	ITGAM/SPI1	2
BP	GO:0032496	response to lipopolysaccharide	348/18888	0.00574713	10.8552	4.27073	0.0138135	0.0496742	0.0212736	MMP9/IL1B	2
BP	GO:0032753	positive regulation of interleukin-4 production	27/18888	0.037037	69.9556	8.25225	0.0142066	0.0501004	0.0214561	FCER1G	1
BP	GO:0050996	positive regulation of lipid catabolic process	27/18888	0.037037	69.9556	8.25225	0.0142066	0.0501004	0.0214561	IL1B	1
BP	GO:0051043	regulation of membrane protein ectodomain proteolysis	27/18888	0.037037	69.9556	8.25225	0.0142066	0.0501004	0.0214561	IL1B	1
BP	GO:0150146	cell junction disassembly	27/18888	0.037037	69.9556	8.25225	0.0142066	0.0501004	0.0214561	ITGAM	1
BP	GO:0002675	positive regulation of acute inflammatory response	28/18888	0.0357143	67.4571	8.09941	0.0147292	0.0504804	0.0216189	IL1B	1
BP	GO:0015732	prostaglandin transport	28/18888	0.0357143	67.4571	8.09941	0.0147292	0.0504804	0.0216189	IL1B	1
BP	GO:0032770	positive regulation of monooxygenase activity	28/18888	0.0357143	67.4571	8.09941	0.0147292	0.0504804	0.0216189	IL1B	1
BP	GO:0050995	negative regulation of lipid catabolic process	28/18888	0.0357143	67.4571	8.09941	0.0147292	0.0504804	0.0216189	IL1B	1
BP	GO:0050999	regulation of nitric-oxide synthase activity	28/18888	0.0357143	67.4571	8.09941	0.0147292	0.0504804	0.0216189	IL1B	1
BP	GO:0090314	positive regulation of protein targeting to membrane	28/18888	0.0357143	67.4571	8.09941	0.0147292	0.0504804	0.0216189	ITGAM	1
BP	GO:0002696	positive regulation of leukocyte activation	362/18888	0.00552486	10.4354	4.17182	0.0148899	0.0505009	0.0216276	SPI1/IL1B	2
BP	GO:0007263	nitric oxide mediated signal transduction	29/18888	0.0344828	65.131	7.95447	0.0152516	0.0505009	0.0216276	FPR1	1
BP	GO:0045742	positive regulation of epidermal growth factor receptor signaling pathway	29/18888	0.0344828	65.131	7.95447	0.0152516	0.0505009	0.0216276	MMP9	1
BP	GO:0002237	response to molecule of bacterial origin	369/18888	0.00542005	10.2374	4.12437	0.0154415	0.0505009	0.0216276	MMP9/IL1B	2
BP	GO:0009306	protein secretion	370/18888	0.00540541	10.2097	4.1177	0.0155211	0.0505009	0.0216276	IL1RN/IL1B	2
BP	GO:0035592	establishment of protein localization to extracellular region	371/18888	0.00539084	10.1822	4.11105	0.0156008	0.0505009	0.0216276	IL1RN/IL1B	2
BP	GO:0002449	lymphocyte mediated immunity	372/18888	0.00537634	10.1548	4.10442	0.0156807	0.0505009	0.0216276	FCER1G/IL1B	2
BP	GO:0038094	Fc-gamma receptor signaling pathway	30/18888	0.0333333	62.96	7.81678	0.0157738	0.0505009	0.0216276	FCER1G	1
BP	GO:0010631	epithelial cell migration	375/18888	0.00533333	10.0736	4.0847	0.0159214	0.0505009	0.0216276	MMP9/S100A12	2
BP	GO:0051347	positive regulation of transferase activity	376/18888	0.00531915	10.0468	4.07818	0.0160021	0.0505009	0.0216276	S100A12/IL1B	2
BP	GO:0090132	epithelium migration	378/18888	0.005291	9.99365	4.0652	0.0161638	0.0505009	0.0216276	MMP9/S100A12	2
BP	GO:0071692	protein localization to extracellular region	379/18888	0.00527705	9.96728	4.05875	0.016245	0.0505009	0.0216276	IL1RN/IL1B	2
BP	GO:0001516	prostaglandin biosynthetic process	31/18888	0.0322581	60.929	7.68573	0.0162957	0.0505009	0.0216276	IL1B	1
BP	GO:0002431	Fc receptor mediated stimulatory signaling pathway	31/18888	0.0322581	60.929	7.68573	0.0162957	0.0505009	0.0216276	FCER1G	1
BP	GO:0002825	regulation of T-helper 1 type immune response	31/18888	0.0322581	60.929	7.68573	0.0162957	0.0505009	0.0216276	IL1B	1
BP	GO:0010575	positive regulation of vascular endothelial growth factor production	31/18888	0.0322581	60.929	7.68573	0.0162957	0.0505009	0.0216276	IL1B	1
BP	GO:0019886	antigen processing and presentation of exogenous peptide antigen via MHC class II	31/18888	0.0322581	60.929	7.68573	0.0162957	0.0505009	0.0216276	FCER1G	1
BP	GO:0033238	regulation of amine metabolic process	31/18888	0.0322581	60.929	7.68573	0.0162957	0.0505009	0.0216276	ITGAM	1
BP	GO:0046457	prostanoid biosynthetic process	31/18888	0.0322581	60.929	7.68573	0.0162957	0.0505009	0.0216276	IL1B	1
BP	GO:0090322	regulation of superoxide metabolic process	31/18888	0.0322581	60.929	7.68573	0.0162957	0.0505009	0.0216276	ITGAM	1
BP	GO:1901186	positive regulation of ERBB signaling pathway	31/18888	0.0322581	60.929	7.68573	0.0162957	0.0505009	0.0216276	MMP9	1
BP	GO:2000191	regulation of fatty acid transport	31/18888	0.0322581	60.929	7.68573	0.0162957	0.0505009	0.0216276	IL1B	1
BP	GO:0050867	positive regulation of cell activation	380/18888	0.00526316	9.94105	4.05232	0.0163263	0.0505009	0.0216276	SPI1/IL1B	2
BP	GO:0090130	tissue migration	383/18888	0.00522193	9.86319	4.03319	0.0165714	0.0510427	0.0218597	MMP9/S100A12	2
BP	GO:0002460	adaptive immune response based on somatic recombination of immune receptors built from immunoglobulin superfamily domains	385/18888	0.00519481	9.81195	4.02054	0.0167357	0.0513321	0.0219836	FCER1G/IL1B	2
BP	GO:1901889	negative regulation of cell junction assembly	32/18888	0.03125	59.025	7.56082	0.0168174	0.0513669	0.0219985	IL1B	1
BP	GO:0033198	response to ATP	33/18888	0.030303	57.2364	7.44157	0.0173388	0.0527388	0.022586	IL1B	1
BP	GO:2001233	regulation of apoptotic signaling pathway	396/18888	0.00505051	9.53939	3.95263	0.0176519	0.0532462	0.0228033	MMP9/IL1B	2
BP	GO:0030212	hyaluronan metabolic process	34/18888	0.0294118	55.5529	7.32756	0.01786	0.0532462	0.0228033	IL1B	1
BP	GO:0032743	positive regulation of interleukin-2 production	34/18888	0.0294118	55.5529	7.32756	0.01786	0.0532462	0.0228033	IL1B	1
BP	GO:0090313	regulation of protein targeting to membrane	34/18888	0.0294118	55.5529	7.32756	0.01786	0.0532462	0.0228033	ITGAM	1
BP	GO:0002495	antigen processing and presentation of peptide antigen via MHC class II	35/18888	0.0285714	53.9657	7.21842	0.0183809	0.0532462	0.0228033	FCER1G	1
BP	GO:0030947	regulation of vascular endothelial growth factor receptor signaling pathway	35/18888	0.0285714	53.9657	7.21842	0.0183809	0.0532462	0.0228033	IL1B	1
BP	GO:0032633	interleukin-4 production	35/18888	0.0285714	53.9657	7.21842	0.0183809	0.0532462	0.0228033	FCER1G	1
BP	GO:0032673	regulation of interleukin-4 production	35/18888	0.0285714	53.9657	7.21842	0.0183809	0.0532462	0.0228033	FCER1G	1
BP	GO:0045577	regulation of B cell differentiation	35/18888	0.0285714	53.9657	7.21842	0.0183809	0.0532462	0.0228033	SPI1	1
BP	GO:0046825	regulation of protein export from nucleus	35/18888	0.0285714	53.9657	7.21842	0.0183809	0.0532462	0.0228033	IL1B	1
BP	GO:1901099	negative regulation of signal transduction in absence of ligand	35/18888	0.0285714	53.9657	7.21842	0.0183809	0.0532462	0.0228033	IL1B	1
BP	GO:2001240	negative regulation of extrinsic apoptotic signaling pathway in absence of ligand	35/18888	0.0285714	53.9657	7.21842	0.0183809	0.0532462	0.0228033	IL1B	1
BP	GO:0045815	transcription initiation-coupled chromatin remodeling	36/18888	0.0277778	52.4667	7.11381	0.0189015	0.0543233	0.0232646	SPI1	1
BP	GO:0045920	negative regulation of exocytosis	36/18888	0.0277778	52.4667	7.11381	0.0189015	0.0543233	0.0232646	SPI1	1
BP	GO:0002474	antigen processing and presentation of peptide antigen via MHC class I	37/18888	0.027027	51.0486	7.01341	0.019422	0.0549536	0.0235346	FCER1G	1
BP	GO:0002504	antigen processing and presentation of peptide or polysaccharide antigen via MHC class II	37/18888	0.027027	51.0486	7.01341	0.019422	0.0549536	0.0235346	FCER1G	1
BP	GO:0071276	cellular response to cadmium ion	37/18888	0.027027	51.0486	7.01341	0.019422	0.0549536	0.0235346	MMP9	1
BP	GO:0071404	cellular response to low-density lipoprotein particle stimulus	37/18888	0.027027	51.0486	7.01341	0.019422	0.0549536	0.0235346	FCER1G	1
BP	GO:0002369	T cell cytokine production	38/18888	0.0263158	49.7053	6.91696	0.0199421	0.055564	0.023796	IL1B	1
BP	GO:0002724	regulation of T cell cytokine production	38/18888	0.0263158	49.7053	6.91696	0.0199421	0.055564	0.023796	IL1B	1
BP	GO:0055094	response to lipoprotein particle	38/18888	0.0263158	49.7053	6.91696	0.0199421	0.055564	0.023796	FCER1G	1
BP	GO:0141137	positive regulation of gene expression, epigenetic	38/18888	0.0263158	49.7053	6.91696	0.0199421	0.055564	0.023796	SPI1	1
BP	GO:1903706	regulation of hemopoiesis	424/18888	0.00471698	8.90943	3.79113	0.0200802	0.0557359	0.0238696	SPI1/CSF3R	2
BP	GO:0043388	positive regulation of DNA binding	39/18888	0.025641	48.4308	6.8242	0.0204621	0.0561553	0.0240492	MMP9	1
BP	GO:0097242	amyloid-beta clearance	39/18888	0.025641	48.4308	6.8242	0.0204621	0.0561553	0.0240492	ITGAM	1
BP	GO:1901223	negative regulation of non-canonical NF-kappaB signal transduction	39/18888	0.025641	48.4308	6.8242	0.0204621	0.0561553	0.0240492	SPI1	1
BP	GO:0045429	positive regulation of nitric oxide biosynthetic process	40/18888	0.025	47.22	6.73489	0.0209817	0.0567284	0.0242946	IL1B	1
BP	GO:0045923	positive regulation of fatty acid metabolic process	40/18888	0.025	47.22	6.73489	0.0209817	0.0567284	0.0242946	IL1B	1
BP	GO:0071354	cellular response to interleukin-6	40/18888	0.025	47.22	6.73489	0.0209817	0.0567284	0.0242946	SPI1	1
BP	GO:1901532	regulation of hematopoietic progenitor cell differentiation	40/18888	0.025	47.22	6.73489	0.0209817	0.0567284	0.0242946	SPI1	1
BP	GO:0002478	antigen processing and presentation of exogenous peptide antigen	41/18888	0.0243902	46.0683	6.64883	0.0215012	0.0572841	0.0245326	FCER1G	1
BP	GO:0042417	dopamine metabolic process	41/18888	0.0243902	46.0683	6.64883	0.0215012	0.0572841	0.0245326	ITGAM	1
BP	GO:0071402	cellular response to lipoprotein particle stimulus	41/18888	0.0243902	46.0683	6.64883	0.0215012	0.0572841	0.0245326	FCER1G	1
BP	GO:1904407	positive regulation of nitric oxide metabolic process	41/18888	0.0243902	46.0683	6.64883	0.0215012	0.0572841	0.0245326	IL1B	1
BP	GO:0009410	response to xenobiotic stimulus	444/18888	0.0045045	8.50811	3.68466	0.0218973	0.0578232	0.0247635	S100A12/IL1B	2
BP	GO:0046627	negative regulation of insulin receptor signaling pathway	42/18888	0.0238095	44.9714	6.56582	0.0220203	0.0578232	0.0247635	IL1B	1
BP	GO:0050691	regulation of defense response to virus by host	42/18888	0.0238095	44.9714	6.56582	0.0220203	0.0578232	0.0247635	IL1B	1
BP	GO:0060251	regulation of glial cell proliferation	42/18888	0.0238095	44.9714	6.56582	0.0220203	0.0578232	0.0247635	IL1B	1
BP	GO:0043086	negative regulation of catalytic activity	449/18888	0.00445434	8.41336	3.65909	0.0223622	0.0579355	0.0248116	MMP9/IL1B	2
BP	GO:0032768	regulation of monooxygenase activity	43/18888	0.0232558	43.9256	6.48568	0.0225393	0.0579355	0.0248116	IL1B	1
BP	GO:0042554	superoxide anion generation	43/18888	0.0232558	43.9256	6.48568	0.0225393	0.0579355	0.0248116	ITGAM	1
BP	GO:0051353	positive regulation of oxidoreductase activity	43/18888	0.0232558	43.9256	6.48568	0.0225393	0.0579355	0.0248116	IL1B	1
BP	GO:1900077	negative regulation of cellular response to insulin stimulus	43/18888	0.0232558	43.9256	6.48568	0.0225393	0.0579355	0.0248116	IL1B	1
BP	GO:1903307	positive regulation of regulated secretory pathway	43/18888	0.0232558	43.9256	6.48568	0.0225393	0.0579355	0.0248116	ITGAM	1
BP	GO:0010720	positive regulation of cell development	454/18888	0.00440529	8.3207	3.63391	0.0228313	0.0582433	0.0249434	SPI1/IL1B	2
BP	GO:0014002	astrocyte development	44/18888	0.0227273	42.9273	6.40826	0.023058	0.0582433	0.0249434	IL1B	1
BP	GO:0045840	positive regulation of mitotic nuclear division	44/18888	0.0227273	42.9273	6.40826	0.023058	0.0582433	0.0249434	IL1B	1
BP	GO:0070741	response to interleukin-6	44/18888	0.0227273	42.9273	6.40826	0.023058	0.0582433	0.0249434	SPI1	1
BP	GO:0090199	regulation of release of cytochrome c from mitochondria	44/18888	0.0227273	42.9273	6.40826	0.023058	0.0582433	0.0249434	MMP9	1
BP	GO:0002347	response to tumor cell	45/18888	0.0222222	41.9733	6.33339	0.0235764	0.058941	0.0252422	SPI1	1
BP	GO:0030574	collagen catabolic process	45/18888	0.0222222	41.9733	6.33339	0.0235764	0.058941	0.0252422	MMP9	1
BP	GO:0032309	icosanoid secretion	45/18888	0.0222222	41.9733	6.33339	0.0235764	0.058941	0.0252422	IL1B	1
BP	GO:0002920	regulation of humoral immune response	46/18888	0.0217391	41.0609	6.26094	0.0240946	0.0592224	0.0253627	IL1B	1
BP	GO:0032892	positive regulation of organic acid transport	46/18888	0.0217391	41.0609	6.26094	0.0240946	0.0592224	0.0253627	IL1B	1
BP	GO:0045601	regulation of endothelial cell differentiation	46/18888	0.0217391	41.0609	6.26094	0.0240946	0.0592224	0.0253627	IL1B	1
BP	GO:0045646	regulation of erythrocyte differentiation	46/18888	0.0217391	41.0609	6.26094	0.0240946	0.0592224	0.0253627	SPI1	1
BP	GO:2001239	regulation of extrinsic apoptotic signaling pathway in absence of ligand	46/18888	0.0217391	41.0609	6.26094	0.0240946	0.0592224	0.0253627	IL1B	1
BP	GO:0045859	regulation of protein kinase activity	470/18888	0.00425532	8.03745	3.55587	0.0243602	0.0596744	0.0255563	S100A12/IL1B	2
BP	GO:0006509	membrane protein ectodomain proteolysis	47/18888	0.0212766	40.1872	6.19078	0.0246125	0.0598905	0.0256488	IL1B	1
BP	GO:0140353	lipid export from cell	47/18888	0.0212766	40.1872	6.19078	0.0246125	0.0598905	0.0256488	IL1B	1
BP	GO:0001774	microglial cell activation	48/18888	0.0208333	39.35	6.12279	0.0251302	0.0599512	0.0256748	ITGAM	1
BP	GO:0002673	regulation of acute inflammatory response	48/18888	0.0208333	39.35	6.12279	0.0251302	0.0599512	0.0256748	IL1B	1
BP	GO:0035850	epithelial cell differentiation involved in kidney development	48/18888	0.0208333	39.35	6.12279	0.0251302	0.0599512	0.0256748	MMP9	1
BP	GO:0042088	T-helper 1 type immune response	48/18888	0.0208333	39.35	6.12279	0.0251302	0.0599512	0.0256748	IL1B	1
BP	GO:0043407	negative regulation of MAP kinase activity	48/18888	0.0208333	39.35	6.12279	0.0251302	0.0599512	0.0256748	IL1B	1
BP	GO:2001258	negative regulation of cation channel activity	48/18888	0.0208333	39.35	6.12279	0.0251302	0.0599512	0.0256748	MMP9	1
BP	GO:1903829	positive regulation of protein localization	483/18888	0.00414079	7.82112	3.49514	0.0256335	0.0605916	0.0259491	ITGAM/IL1B	2
BP	GO:0006911	phagocytosis, engulfment	49/18888	0.0204082	38.5469	6.05685	0.0256477	0.0605916	0.0259491	ITGAM	1
BP	GO:0061028	establishment of endothelial barrier	49/18888	0.0204082	38.5469	6.05685	0.0256477	0.0605916	0.0259491	IL1B	1
BP	GO:0023061	signal release	487/18888	0.00410678	7.75688	3.47691	0.0260308	0.0609816	0.0261161	IL1RN/IL1B	2
BP	GO:0006693	prostaglandin metabolic process	50/18888	0.02	37.776	5.99288	0.0261649	0.0609816	0.0261161	IL1B	1
BP	GO:0019884	antigen processing and presentation of exogenous antigen	50/18888	0.02	37.776	5.99288	0.0261649	0.0609816	0.0261161	FCER1G	1
BP	GO:0043154	negative regulation of cysteine-type endopeptidase activity involved in apoptotic process	50/18888	0.02	37.776	5.99288	0.0261649	0.0609816	0.0261161	MMP9	1
BP	GO:0034762	regulation of transmembrane transport	489/18888	0.00408998	7.72515	3.46787	0.0262304	0.0609816	0.0261161	MMP9/IL1B	2
BP	GO:0002269	leukocyte activation involved in inflammatory response	51/18888	0.0196078	37.0353	5.93077	0.0266818	0.0610587	0.0261492	ITGAM	1
BP	GO:0006636	unsaturated fatty acid biosynthetic process	51/18888	0.0196078	37.0353	5.93077	0.0266818	0.0610587	0.0261492	IL1B	1
BP	GO:0006692	prostanoid metabolic process	51/18888	0.0196078	37.0353	5.93077	0.0266818	0.0610587	0.0261492	IL1B	1
BP	GO:0035987	endodermal cell differentiation	51/18888	0.0196078	37.0353	5.93077	0.0266818	0.0610587	0.0261492	MMP9	1
BP	GO:0048013	ephrin receptor signaling pathway	51/18888	0.0196078	37.0353	5.93077	0.0266818	0.0610587	0.0261492	MMP9	1
BP	GO:0001667	ameboidal-type cell migration	498/18888	0.00401606	7.58554	3.42783	0.0271367	0.0616613	0.0264072	MMP9/S100A12	2
BP	GO:0010543	regulation of platelet activation	52/18888	0.0192308	36.3231	5.87042	0.0271985	0.0616613	0.0264072	FCER1G	1
BP	GO:1904707	positive regulation of vascular associated smooth muscle cell proliferation	52/18888	0.0192308	36.3231	5.87042	0.0271985	0.0616613	0.0264072	MMP9	1
BP	GO:0001819	positive regulation of cytokine production	500/18888	0.004	7.5552	3.41906	0.0273399	0.0617898	0.0264622	FCER1G/IL1B	2
BP	GO:0032092	positive regulation of protein binding	54/18888	0.0185185	34.9778	5.75472	0.0282312	0.0628316	0.0269084	MMP9	1
BP	GO:0038093	Fc receptor signaling pathway	54/18888	0.0185185	34.9778	5.75472	0.0282312	0.0628316	0.0269084	FCER1G	1
BP	GO:0042304	regulation of fatty acid biosynthetic process	54/18888	0.0185185	34.9778	5.75472	0.0282312	0.0628316	0.0269084	IL1B	1
BP	GO:0050805	negative regulation of synaptic transmission	54/18888	0.0185185	34.9778	5.75472	0.0282312	0.0628316	0.0269084	IL1B	1
BP	GO:1904645	response to amyloid-beta	54/18888	0.0185185	34.9778	5.75472	0.0282312	0.0628316	0.0269084	MMP9	1
BP	GO:0001836	release of cytochrome c from mitochondria	55/18888	0.0181818	34.3418	5.69921	0.0287472	0.0635922	0.0272342	MMP9	1
BP	GO:0030857	negative regulation of epithelial cell differentiation	55/18888	0.0181818	34.3418	5.69921	0.0287472	0.0635922	0.0272342	MMP9	1
BP	GO:0006584	catecholamine metabolic process	56/18888	0.0178571	33.7286	5.64516	0.0292629	0.0641499	0.027473	ITGAM	1
BP	GO:0009712	catechol-containing compound metabolic process	56/18888	0.0178571	33.7286	5.64516	0.0292629	0.0641499	0.027473	ITGAM	1
BP	GO:1902895	positive regulation of miRNA transcription	56/18888	0.0178571	33.7286	5.64516	0.0292629	0.0641499	0.027473	SPI1	1
BP	GO:0060986	endocrine hormone secretion	57/18888	0.0175439	33.1368	5.59252	0.0297784	0.0650844	0.0278732	IL1B	1
BP	GO:0061005	cell differentiation involved in kidney development	58/18888	0.0172414	32.5655	5.54122	0.0302936	0.0658164	0.0281867	MMP9	1
BP	GO:0099024	plasma membrane invagination	58/18888	0.0172414	32.5655	5.54122	0.0302936	0.0658164	0.0281867	ITGAM	1
BP	GO:0010718	positive regulation of epithelial to mesenchymal transition	59/18888	0.0169492	32.0136	5.4912	0.0308086	0.0665392	0.0284962	IL1B	1
BP	GO:0060612	adipose tissue development	59/18888	0.0169492	32.0136	5.4912	0.0308086	0.0665392	0.0284962	SPI1	1
BP	GO:0001706	endoderm formation	60/18888	0.0166667	31.48	5.44242	0.0313233	0.0666647	0.02855	MMP9	1
BP	GO:0014009	glial cell proliferation	60/18888	0.0166667	31.48	5.44242	0.0313233	0.0666647	0.02855	IL1B	1
BP	GO:0046456	icosanoid biosynthetic process	60/18888	0.0166667	31.48	5.44242	0.0313233	0.0666647	0.02855	IL1B	1
BP	GO:0046686	response to cadmium ion	60/18888	0.0166667	31.48	5.44242	0.0313233	0.0666647	0.02855	MMP9	1
BP	GO:0071168	protein localization to chromatin	60/18888	0.0166667	31.48	5.44242	0.0313233	0.0666647	0.02855	SPI1	1
BP	GO:0010574	regulation of vascular endothelial growth factor production	61/18888	0.0163934	30.9639	5.39482	0.0318378	0.0671722	0.0287673	IL1B	1
BP	GO:0048010	vascular endothelial growth factor receptor signaling pathway	61/18888	0.0163934	30.9639	5.39482	0.0318378	0.0671722	0.0287673	IL1B	1
BP	GO:0051785	positive regulation of nuclear division	61/18888	0.0163934	30.9639	5.39482	0.0318378	0.0671722	0.0287673	IL1B	1
BP	GO:0006611	protein export from nucleus	62/18888	0.016129	30.4645	5.34835	0.032352	0.0673938	0.0288622	IL1B	1
BP	GO:0033619	membrane protein proteolysis	62/18888	0.016129	30.4645	5.34835	0.032352	0.0673938	0.0288622	IL1B	1
BP	GO:0046824	positive regulation of nucleocytoplasmic transport	62/18888	0.016129	30.4645	5.34835	0.032352	0.0673938	0.0288622	IL1B	1
BP	GO:0071715	icosanoid transport	62/18888	0.016129	30.4645	5.34835	0.032352	0.0673938	0.0288622	IL1B	1
BP	GO:0032623	interleukin-2 production	63/18888	0.015873	29.981	5.30297	0.032866	0.0673938	0.0288622	IL1B	1
BP	GO:0032663	regulation of interleukin-2 production	63/18888	0.015873	29.981	5.30297	0.032866	0.0673938	0.0288622	IL1B	1
BP	GO:0032757	positive regulation of interleukin-8 production	63/18888	0.015873	29.981	5.30297	0.032866	0.0673938	0.0288622	IL1B	1
BP	GO:0045428	regulation of nitric oxide biosynthetic process	63/18888	0.015873	29.981	5.30297	0.032866	0.0673938	0.0288622	IL1B	1
BP	GO:0050688	regulation of defense response to virus	63/18888	0.015873	29.981	5.30297	0.032866	0.0673938	0.0288622	IL1B	1
BP	GO:2000117	negative regulation of cysteine-type endopeptidase activity	63/18888	0.015873	29.981	5.30297	0.032866	0.0673938	0.0288622	MMP9	1
BP	GO:0001885	endothelial cell development	64/18888	0.015625	29.5125	5.25863	0.0333798	0.0679728	0.0291102	IL1B	1
BP	GO:0022617	extracellular matrix disassembly	64/18888	0.015625	29.5125	5.25863	0.0333798	0.0679728	0.0291102	MMP9	1
BP	GO:0002931	response to ischemia	65/18888	0.0153846	29.0585	5.2153	0.0338933	0.0679728	0.0291102	ITGAM	1
BP	GO:0010324	membrane invagination	65/18888	0.0153846	29.0585	5.2153	0.0338933	0.0679728	0.0291102	ITGAM	1
BP	GO:0010573	vascular endothelial growth factor production	65/18888	0.0153846	29.0585	5.2153	0.0338933	0.0679728	0.0291102	IL1B	1
BP	GO:0030225	macrophage differentiation	65/18888	0.0153846	29.0585	5.2153	0.0338933	0.0679728	0.0291102	MMP9	1
BP	GO:0042058	regulation of epidermal growth factor receptor signaling pathway	65/18888	0.0153846	29.0585	5.2153	0.0338933	0.0679728	0.0291102	MMP9	1
BP	GO:0080164	regulation of nitric oxide metabolic process	65/18888	0.0153846	29.0585	5.2153	0.0338933	0.0679728	0.0291102	IL1B	1
BP	GO:0050994	regulation of lipid catabolic process	66/18888	0.0151515	28.6182	5.17294	0.0344065	0.068625	0.0293895	IL1B	1
BP	GO:1901224	positive regulation of non-canonical NF-kappaB signal transduction	66/18888	0.0151515	28.6182	5.17294	0.0344065	0.068625	0.0293895	IL1B	1
BP	GO:0006956	complement activation	67/18888	0.0149254	28.191	5.13151	0.0349195	0.0688953	0.0295053	IL1B	1
BP	GO:0046888	negative regulation of hormone secretion	67/18888	0.0149254	28.191	5.13151	0.0349195	0.0688953	0.0295053	IL1B	1
BP	GO:0097192	extrinsic apoptotic signaling pathway in absence of ligand	67/18888	0.0149254	28.191	5.13151	0.0349195	0.0688953	0.0295053	IL1B	1
BP	GO:2000630	positive regulation of miRNA metabolic process	67/18888	0.0149254	28.191	5.13151	0.0349195	0.0688953	0.0295053	SPI1	1
BP	GO:0002704	negative regulation of leukocyte mediated immunity	68/18888	0.0147059	27.7765	5.09098	0.0354323	0.0695311	0.0297776	SPI1	1
BP	GO:0045576	mast cell activation	68/18888	0.0147059	27.7765	5.09098	0.0354323	0.0695311	0.0297776	S100A12	1
BP	GO:0002711	positive regulation of T cell mediated immunity	69/18888	0.0144928	27.3739	5.05131	0.0359448	0.0701597	0.0300468	IL1B	1
BP	GO:0038034	signal transduction in absence of ligand	69/18888	0.0144928	27.3739	5.05131	0.0359448	0.0701597	0.0300468	IL1B	1
BP	GO:0002548	monocyte chemotaxis	70/18888	0.0142857	26.9829	5.01248	0.0364571	0.0705933	0.0302325	S100A12	1
BP	GO:0046626	regulation of insulin receptor signaling pathway	70/18888	0.0142857	26.9829	5.01248	0.0364571	0.0705933	0.0302325	IL1B	1
BP	GO:2000379	positive regulation of reactive oxygen species metabolic process	70/18888	0.0142857	26.9829	5.01248	0.0364571	0.0705933	0.0302325	ITGAM	1
BP	GO:0006024	glycosaminoglycan biosynthetic process	72/18888	0.0138889	26.2333	4.9372	0.0374809	0.0708836	0.0303568	IL1B	1
BP	GO:0010822	positive regulation of mitochondrion organization	72/18888	0.0138889	26.2333	4.9372	0.0374809	0.0708836	0.0303568	MMP9	1
BP	GO:0032413	negative regulation of ion transmembrane transporter activity	72/18888	0.0138889	26.2333	4.9372	0.0374809	0.0708836	0.0303568	MMP9	1
BP	GO:0032722	positive regulation of chemokine production	72/18888	0.0138889	26.2333	4.9372	0.0374809	0.0708836	0.0303568	IL1B	1
BP	GO:0048002	antigen processing and presentation of peptide antigen	72/18888	0.0138889	26.2333	4.9372	0.0374809	0.0708836	0.0303568	FCER1G	1
BP	GO:0050766	positive regulation of phagocytosis	72/18888	0.0138889	26.2333	4.9372	0.0374809	0.0708836	0.0303568	FCER1G	1
BP	GO:0051341	regulation of oxidoreductase activity	72/18888	0.0138889	26.2333	4.9372	0.0374809	0.0708836	0.0303568	IL1B	1
BP	GO:1900076	regulation of cellular response to insulin stimulus	72/18888	0.0138889	26.2333	4.9372	0.0374809	0.0708836	0.0303568	IL1B	1
BP	GO:1901184	regulation of ERBB signaling pathway	72/18888	0.0138889	26.2333	4.9372	0.0374809	0.0708836	0.0303568	MMP9	1
BP	GO:0006801	superoxide metabolic process	73/18888	0.0136986	25.874	4.9007	0.0379925	0.0714807	0.0306125	ITGAM	1
BP	GO:0071260	cellular response to mechanical stimulus	73/18888	0.0136986	25.874	4.9007	0.0379925	0.0714807	0.0306125	IL1B	1
BP	GO:0014015	positive regulation of gliogenesis	74/18888	0.0135135	25.5243	4.86492	0.0385038	0.0720712	0.0308654	IL1B	1
BP	GO:0050709	negative regulation of protein secretion	74/18888	0.0135135	25.5243	4.86492	0.0385038	0.0720712	0.0308654	IL1B	1
BP	GO:1902893	regulation of miRNA transcription	75/18888	0.0133333	25.184	4.82985	0.0390148	0.072841	0.0311951	SPI1	1
BP	GO:0006023	aminoglycan biosynthetic process	76/18888	0.0131579	24.8526	4.79545	0.0395256	0.0734191	0.0314427	IL1B	1
BP	GO:0061614	miRNA transcription	76/18888	0.0131579	24.8526	4.79545	0.0395256	0.0734191	0.0314427	SPI1	1
BP	GO:0006809	nitric oxide biosynthetic process	77/18888	0.012987	24.5299	4.7617	0.0400362	0.0736182	0.0315279	IL1B	1
BP	GO:0032729	positive regulation of type II interferon production	77/18888	0.012987	24.5299	4.7617	0.0400362	0.0736182	0.0315279	IL1B	1
BP	GO:0032890	regulation of organic acid transport	77/18888	0.012987	24.5299	4.7617	0.0400362	0.0736182	0.0315279	IL1B	1
BP	GO:0045921	positive regulation of exocytosis	77/18888	0.012987	24.5299	4.7617	0.0400362	0.0736182	0.0315279	ITGAM	1
BP	GO:0010827	regulation of glucose transmembrane transport	78/18888	0.0128205	24.2154	4.7286	0.0405465	0.0741829	0.0317697	IL1B	1
BP	GO:0051101	regulation of DNA binding	78/18888	0.0128205	24.2154	4.7286	0.0405465	0.0741829	0.0317697	MMP9	1
BP	GO:1903533	regulation of protein targeting	79/18888	0.0126582	23.9089	4.6961	0.0410566	0.0749283	0.032089	ITGAM	1
BP	GO:0002720	positive regulation of cytokine production involved in immune response	81/18888	0.0123457	23.3185	4.63289	0.042076	0.0764067	0.0327221	IL1B	1
BP	GO:0032088	negative regulation of NF-kappaB transcription factor activity	81/18888	0.0123457	23.3185	4.63289	0.042076	0.0764067	0.0327221	SPI1	1
BP	GO:0061844	antimicrobial humoral immune response mediated by antimicrobial peptide	82/18888	0.0121951	23.0341	4.60213	0.0425854	0.0771397	0.0330361	S100A12	1
BP	GO:0050871	positive regulation of B cell activation	83/18888	0.0120482	22.7566	4.57191	0.0430945	0.0778687	0.0333482	SPI1	1
BP	GO:0002437	inflammatory response to antigenic stimulus	84/18888	0.0119048	22.4857	4.54222	0.0436033	0.0782074	0.0334933	IL1RN	1
BP	GO:0008625	extrinsic apoptotic signaling pathway via death domain receptors	84/18888	0.0119048	22.4857	4.54222	0.0436033	0.0782074	0.0334933	SPI1	1
BP	GO:0046209	nitric oxide metabolic process	84/18888	0.0119048	22.4857	4.54222	0.0436033	0.0782074	0.0334933	IL1B	1
BP	GO:0002292	T cell differentiation involved in immune response	85/18888	0.0117647	22.2212	4.51304	0.0441119	0.0785408	0.0336361	FCER1G	1
BP	GO:0007492	endoderm development	85/18888	0.0117647	22.2212	4.51304	0.0441119	0.0785408	0.0336361	MMP9	1
BP	GO:2001057	reactive nitrogen species metabolic process	85/18888	0.0117647	22.2212	4.51304	0.0441119	0.0785408	0.0336361	IL1B	1
BP	GO:0032370	positive regulation of lipid transport	87/18888	0.0114943	21.7103	4.45615	0.0451284	0.0799606	0.0342441	IL1B	1
BP	GO:0033077	T cell differentiation in thymus	87/18888	0.0114943	21.7103	4.45615	0.0451284	0.0799606	0.0342441	IL1B	1
BP	GO:0033627	cell adhesion mediated by integrin	88/18888	0.0113636	21.4636	4.42842	0.0456363	0.0802759	0.0343792	ITGAM	1
BP	GO:0046889	positive regulation of lipid biosynthetic process	88/18888	0.0113636	21.4636	4.42842	0.0456363	0.0802759	0.0343792	IL1B	1
BP	GO:0048708	astrocyte differentiation	88/18888	0.0113636	21.4636	4.42842	0.0456363	0.0802759	0.0343792	IL1B	1
BP	GO:0031640	killing of cells of another organism	90/18888	0.0111111	20.9867	4.37431	0.0466513	0.081278	0.0348083	S100A12	1
BP	GO:0034644	cellular response to UV	90/18888	0.0111111	20.9867	4.37431	0.0466513	0.081278	0.0348083	MMP9	1
BP	GO:0141061	disruption of cell in another organism	90/18888	0.0111111	20.9867	4.37431	0.0466513	0.081278	0.0348083	S100A12	1
BP	GO:2000628	regulation of miRNA metabolic process	90/18888	0.0111111	20.9867	4.37431	0.0466513	0.081278	0.0348083	SPI1	1
BP	GO:1903510	mucopolysaccharide metabolic process	91/18888	0.010989	20.756	4.3479	0.0471585	0.081966	0.0351029	IL1B	1
BP	GO:1904063	negative regulation of cation transmembrane transport	92/18888	0.0108696	20.5304	4.32192	0.0476654	0.0826502	0.035396	MMP9	1
BP	GO:0042475	odontogenesis of dentin-containing tooth	93/18888	0.0107527	20.3097	4.29634	0.0481721	0.0827426	0.0354356	CSF3R	1
BP	GO:0050886	endocrine process	93/18888	0.0107527	20.3097	4.29634	0.0481721	0.0827426	0.0354356	IL1B	1
BP	GO:0141060	disruption of anatomical structure in another organism	93/18888	0.0107527	20.3097	4.29634	0.0481721	0.0827426	0.0354356	S100A12	1
BP	GO:1904705	regulation of vascular associated smooth muscle cell proliferation	93/18888	0.0107527	20.3097	4.29634	0.0481721	0.0827426	0.0354356	MMP9	1
BP	GO:0019915	lipid storage	94/18888	0.0106383	20.0936	4.27116	0.0486785	0.0832209	0.0356404	IL1B	1
BP	GO:0051781	positive regulation of cell division	94/18888	0.0106383	20.0936	4.27116	0.0486785	0.0832209	0.0356404	IL1B	1
BP	GO:0046330	positive regulation of JNK cascade	95/18888	0.0105263	19.8821	4.24637	0.0491847	0.0833059	0.0356768	IL1B	1
BP	GO:0071901	negative regulation of protein serine/threonine kinase activity	95/18888	0.0105263	19.8821	4.24637	0.0491847	0.0833059	0.0356768	IL1B	1
BP	GO:0090316	positive regulation of intracellular protein transport	95/18888	0.0105263	19.8821	4.24637	0.0491847	0.0833059	0.0356768	IL1B	1
BP	GO:1990874	vascular associated smooth muscle cell proliferation	95/18888	0.0105263	19.8821	4.24637	0.0491847	0.0833059	0.0356768	MMP9	1
BP	GO:0001960	negative regulation of cytokine-mediated signaling pathway	96/18888	0.0104167	19.675	4.22195	0.0496906	0.083774	0.0358773	IL1RN	1
BP	GO:0032410	negative regulation of transporter activity	96/18888	0.0104167	19.675	4.22195	0.0496906	0.083774	0.0358773	MMP9	1
CC	GO:0070820	tertiary granule	164/19894	0.0243902	48.522	13.7041	9e-07	2.52e-05	1.14e-05	MMP9/FPR1/FCER1G/ITGAM	4
CC	GO:0009897	external side of plasma membrane	405/19894	0.00987654	19.6484	8.50301	3.22e-05	0.000451498	0.000203683	FCER1G/CD163/ITGAM/CSF3R	4
CC	GO:0101002	ficolin-1-rich granule	185/19894	0.0162162	32.2605	9.57962	9.05e-05	0.000844599	0.000381022	MMP9/FPR1/FCER1G	3
CC	GO:0101003	ficolin-1-rich granule membrane	61/19894	0.0327869	65.2262	11.2663	0.000409637	0.00247857	0.00111815	FPR1/FCER1G	2
CC	GO:0030667	secretory granule membrane	317/19894	0.00946372	18.8271	7.17524	0.000442602	0.00247857	0.00111815	FPR1/FCER1G/ITGAM	3
CC	GO:0070821	tertiary granule membrane	73/19894	0.0273973	54.5041	10.2703	0.000586376	0.00273642	0.00123448	FCER1G/ITGAM	2
CC	GO:0030666	endocytic vesicle membrane	204/19894	0.00980392	19.5039	5.95737	0.0044605	0.017842	0.00804901	CD163/CSF3R	2
CC	GO:0030139	endocytic vesicle	350/19894	0.00571429	11.368	4.38854	0.0126512	0.0442792	0.0199756	CD163/CSF3R	2
CC	GO:0008305	integrin complex	31/19894	0.0322581	64.1742	7.89399	0.0154772	0.0481514	0.0217225	ITGAM	1
CC	GO:0005765	lysosomal membrane	443/19894	0.00451467	8.98149	3.8099	0.0197797	0.0503483	0.0227135	FPR1/CSF3R	2
CC	GO:0098852	lytic vacuole membrane	443/19894	0.00451467	8.98149	3.8099	0.0197797	0.0503483	0.0227135	FPR1/CSF3R	2
CC	GO:0005774	vacuolar membrane	487/19894	0.00410678	8.17002	3.59256	0.0236281	0.0537253	0.024237	FPR1/CSF3R	2
CC	GO:1904724	tertiary granule lumen	55/19894	0.0181818	36.1709	5.85738	0.0273112	0.0537253	0.024237	MMP9	1
CC	GO:0098636	protein complex involved in cell adhesion	57/19894	0.0175439	34.9018	5.74804	0.0282916	0.0537253	0.024237	ITGAM	1
CC	GO:0035577	azurophil granule membrane	58/19894	0.0172414	34.3	5.69547	0.0287814	0.0537253	0.024237	FPR1	1
CC	GO:0035579	specific granule membrane	91/19894	0.010989	21.8615	4.47301	0.0448222	0.0784388	0.0353859	ITGAM	1
MF	GO:0050786	RAGE receptor binding	10/18522	0.2	370.44	27.1596	1.18e-05	0.000541826	0.000235577	FPR1/S100A12	2
MF	GO:0005149	interleukin-1 receptor binding	17/18522	0.117647	217.906	20.7949	3.55e-05	0.00081711	0.000355265	IL1RN/IL1B	2
MF	GO:0140375	immune receptor activity	151/18522	0.0198676	36.7987	10.2658	6.11e-05	0.000937178	0.000407469	FPR1/FCER1G/CSF3R	3
MF	GO:0038024	cargo receptor activity	73/18522	0.0273973	50.7452	9.89764	0.000675512	0.00776839	0.00337756	CD163/ITGAM	2
MF	GO:0070851	growth factor receptor binding	138/18522	0.0144928	26.8435	7.08233	0.00238475	0.0201514	0.00876147	IL1RN/IL1B	2
MF	GO:0019955	cytokine binding	145/18522	0.0137931	25.5476	6.89701	0.00262844	0.0201514	0.00876147	IL1RN/CSF3R	2
MF	GO:0005178	integrin binding	157/18522	0.0127389	23.5949	6.60801	0.00307249	0.0201906	0.00877853	ITGAM/IL1B	2
MF	GO:0001851	complement component C3b binding	11/18522	0.0909091	168.382	12.9061	0.00592447	0.024763	0.0107665	ITGAM	1
MF	GO:0019864	IgG binding	11/18522	0.0909091	168.382	12.9061	0.00592447	0.024763	0.0107665	FCER1G	1
MF	GO:0004875	complement receptor activity	12/18522	0.0833333	154.35	12.3503	0.00646149	0.024763	0.0107665	FPR1	1
MF	GO:0097677	STAT family protein binding	12/18522	0.0833333	154.35	12.3503	0.00646149	0.024763	0.0107665	SPI1	1
MF	GO:0005125	cytokine activity	238/18522	0.00840336	15.5647	5.25606	0.00691276	0.024763	0.0107665	IL1RN/IL1B	2
MF	GO:0019763	immunoglobulin receptor activity	13/18522	0.0769231	142.477	11.8596	0.00699825	0.024763	0.0107665	FCER1G	1
MF	GO:0005126	cytokine receptor binding	273/18522	0.00732601	13.5692	4.86268	0.00900898	0.0296009	0.01287	IL1RN/IL1B	2
MF	GO:0001846	opsonin binding	21/18522	0.047619	88.2	9.29253	0.0112829	0.034601	0.0150439	ITGAM	1
MF	GO:0001848	complement binding	26/18522	0.0384615	71.2385	8.32968	0.0139524	0.0370185	0.016095	ITGAM	1
MF	GO:0019865	immunoglobulin binding	26/18522	0.0384615	71.2385	8.32968	0.0139524	0.0370185	0.016095	FCER1G	1
MF	GO:0005044	scavenger receptor activity	27/18522	0.037037	68.6	8.16972	0.0144855	0.0370185	0.016095	CD163	1
MF	GO:0140311	protein sequestering activity	29/18522	0.0344828	63.869	7.87476	0.015551	0.0376497	0.0163694	SPI1	1
MF	GO:0048019	receptor antagonist activity	31/18522	0.0322581	59.7484	7.60855	0.0166154	0.0382153	0.0166154	IL1RN	1
MF	GO:0030547	signaling receptor inhibitor activity	43/18522	0.0232558	43.0744	6.41976	0.0229801	0.0503374	0.0218858	IL1RN	1
MF	GO:0140313	molecular sequestering activity	49/18522	0.0204082	37.8	5.99491	0.0261486	0.0546743	0.0237714	SPI1	1
MF	GO:0005507	copper ion binding	63/18522	0.015873	29.4	5.24795	0.0335057	0.0670114	0.0291354	S100A12	1
MF	GO:0005518	collagen binding	68/18522	0.0147059	27.2382	5.0379	0.0361211	0.0683845	0.0297324	MMP9	1
MF	GO:0097110	scaffold protein binding	70/18522	0.0142857	26.46	4.96011	0.0371655	0.0683845	0.0297324	CD163	1
MF	GO:0048306	calcium-dependent protein binding	79/18522	0.0126582	23.4456	4.64659	0.0418526	0.0740468	0.0321943	S100A12	1
MF	GO:0001540	amyloid-beta binding	85/18522	0.0117647	21.7906	4.46516	0.0449659	0.0766085	0.0333081	ITGAM	1
