# Supplementary material for: Clinical association and potential molecular mechanisms of neonatal sepsis and necrotizing enterocolitis
Source: Front Mol Biosci. 2025 Oct 2;12:1662343. doi: 10.3389/fmolb.2025.1662343 (PMC12527884; doi:10.3389/fmolb.2025.1662343)
Supplement: Supplementary file 1 [file DataSheet1.zip › table11.xlsx]

## Sheet: KEGG
Supplementary Table 11. KEGG enrichment analysis of core-genes
category	subcategory	ID	Description	GeneRatio	BgRatio	RichFactor	FoldEnrichment	zScore	pvalue	p.adjust	qvalue	geneID	Count
Organismal Systems	Immune system	hsa04640	Hematopoietic cell lineage	45725	100/9393	0.03	31.31	9.43657	9.38905e-05	0.00694789	0.00474394	ITGAM/IL1B/CSF3R	3
Human Diseases	Infectious disease: bacterial	hsa05152	Tuberculosis	45725	182/9393	0.0164835	17.2033	6.83584	0.000551553	0.0181869	0.0124178	FCER1G/ITGAM/IL1B	3
Human Diseases	Cancer: overview	hsa05202	Transcriptional misregulation in cancer	45725	201/9393	0.0149254	15.5771	6.4695	0.000737309	0.0181869	0.0124178	MMP9/ITGAM/SPI1	3
Human Diseases	Infectious disease: bacterial	hsa05134	Legionellosis	45697	56/9393	0.0357143	37.2738	8.43121	0.00122357	0.0223857	0.0152847	ITGAM/IL1B	2
Human Diseases	Cancer: specific types	hsa05221	Acute myeloid leukemia	45697	68/9393	0.0294118	30.6961	7.61089	0.00179915	0.0223857	0.0152847	ITGAM/SPI1	2
Environmental Information Processing	Signaling molecules and interaction	hsa04060	Cytokine-cytokine receptor interaction	45725	298/9393	0.0100671	10.5067	5.16468	0.00230345	0.0223857	0.0152847	IL1RN/IL1B/CSF3R	3
Human Diseases	Infectious disease: bacterial	hsa05133	Pertussis	45697	78/9393	0.025641	26.7607	7.07489	0.00235998	0.0223857	0.0152847	ITGAM/IL1B	2
Human Diseases	Infectious disease: parasitic	hsa05140	Leishmaniasis	45697	79/9393	0.0253165	26.4219	7.02685	0.00242008	0.0223857	0.0152847	ITGAM/IL1B	2
Organismal Systems	Immune system	hsa04657	IL-17 signaling pathway	45697	95/9393	0.0210526	21.9719	6.36226	0.00347936	0.0261071	0.0178256	MMP9/IL1B	2
Human Diseases	Infectious disease: bacterial	hsa05150	Staphylococcus aureus infection	45697	102/9393	0.0196078	20.4641	6.1208	0.00399997	0.0261071	0.0178256	FPR1/ITGAM	2
Human Diseases	Infectious disease: parasitic	hsa05146	Amoebiasis	45697	103/9393	0.0194175	20.2654	6.08828	0.00407715	0.0261071	0.0178256	ITGAM/IL1B	2
Organismal Systems	Immune system	hsa04625	C-type lectin receptor signaling pathway	45697	105/9393	0.0190476	19.8794	6.02459	0.00423359	0.0261071	0.0178256	FCER1G/IL1B	2
Organismal Systems	Immune system	hsa04670	Leukocyte transendothelial migration	45697	116/9393	0.0172414	17.9943	5.7034	0.00514355	0.0285753	0.0195109	MMP9/ITGAM	2
Environmental Information Processing	Signal transduction	hsa04668	TNF signaling pathway	45697	119/9393	0.0168067	17.5406	5.62339	0.00540614	0.0285753	0.0195109	MMP9/IL1B	2
Human Diseases	Cardiovascular disease	hsa05418	Fluid shear stress and atherosclerosis	45697	142/9393	0.0140845	14.6995	5.09403	0.00762062	0.0357275	0.0243943	MMP9/IL1B	2
Organismal Systems	Development and regeneration	hsa04380	Osteoclast differentiation	45697	143/9393	0.013986	14.5967	5.07386	0.00772487	0.0357275	0.0243943	SPI1/IL1B	2
Organismal Systems	Immune system	hsa04613	Neutrophil extracellular trap formation	45697	196/9393	0.0102041	10.6497	4.22789	0.0141607	0.0616408	0.0420876	FPR1/ITGAM	2
Environmental Information Processing	Signal transduction	hsa04015	Rap1 signaling pathway	45697	212/9393	0.00943396	9.84591	4.03433	0.0164417	0.0663489	0.0453022	FPR1/ITGAM	2
Human Diseases	Cardiovascular disease	hsa05417	Lipid and atherosclerosis	45697	216/9393	0.00925926	9.66358	3.98915	0.0170355	0.0663489	0.0453022	MMP9/IL1B	2
Human Diseases	Drug resistance: antineoplastic	hsa01523	Antifolate resistance	45666	30/9393	0.0333333	34.7889	5.74028	0.0283922	0.105051	0.0717278	IL1B	1
Human Diseases	Immune disease	hsa05310	Asthma	45666	32/9393	0.03125	32.6146	5.54763	0.0302593	0.106628	0.0728044	FCER1G	1
Human Diseases	Infectious disease: parasitic	hsa05143	African trypanosomiasis	45666	37/9393	0.027027	28.2072	5.13507	0.0349131	0.117435	0.0801831	IL1B	1
Human Diseases	Cancer: specific types	hsa05219	Bladder cancer	45666	41/9393	0.0243902	25.4553	4.8598	0.0386218	0.124261	0.0848442	MMP9	1
Human Diseases	Endocrine and metabolic disease	hsa04940	Type I diabetes mellitus	45666	44/9393	0.0227273	23.7197	4.67792	0.041395	0.125261	0.0855265	IL1B	1
Human Diseases	Immune disease	hsa05332	Graft-versus-host disease	45666	45/9393	0.0222222	23.1926	4.62127	0.0423178	0.125261	0.0855265	IL1B	1
Human Diseases	Infectious disease: parasitic	hsa05144	Malaria	45666	50/9393	0.02	20.8733	4.36334	0.0469201	0.133542	0.0911807	IL1B	1
