# Supplementary material for: Clinical association and potential molecular mechanisms of neonatal sepsis and necrotizing enterocolitis
Source: Front Mol Biosci. 2025 Oct 2;12:1662343. doi: 10.3389/fmolb.2025.1662343 (PMC12527884; doi:10.3389/fmolb.2025.1662343)
Supplement: Supplementary file 1 [file DataSheet1.zip › table12.xlsx]

## Sheet: net.network
		Supplement table 12. Interaction network between transcription factors and target genes.
		TF	Gene	Network
		SPI1	IL1B	TF
		SPI1	ITGAM	TF
		SPI1	CSF3R	TF
		SPI1	CD163	TF
		ETS2	CD163	TF
		ETS2	CSF3R	TF
		ETS2	MMP9	TF
		CEBPA	SPI1	TF
		CEBPA	CSF3R	TF
		CEBPA	CD163	TF
		NFKBIA	IL1B	TF
		NFKBIA	MMP9	TF
		JUN	IL1B	TF
		JUN	MMP9	TF
		JUN	SPI1	TF
		SIRT1	IL1B	TF
		SIRT1	MMP9	TF
		FOS	MMP9	TF
		FOS	SPI1	TF
		CEBPB	IL1B	TF
		CEBPB	CSF3R	TF
		RELA	MMP9	TF
		RELA	IL1RN	TF
		RELA	IL1B	TF
		NFKB1	IL1B	TF
		NFKB1	MMP9	TF
		NFKB1	IL1RN	TF
		ETS1	CSF3R	TF
		ETS1	MMP9	TF
		STAT1	MMP9	TF
		STAT1	IL1B	TF
		STAT3	IL1RN	TF
		STAT3	MMP9	TF
		SP1	MMP9	TF
		SP1	CD163	TF
