# Supplementary material for: Clinical association and potential molecular mechanisms of neonatal sepsis and necrotizing enterocolitis
Source: Front Mol Biosci. 2025 Oct 2;12:1662343. doi: 10.3389/fmolb.2025.1662343 (PMC12527884; doi:10.3389/fmolb.2025.1662343)
Supplement: Supplementary file 1 [file DataSheet1.zip › table2.xlsx]

## Sheet: Sheet1
Supplementary Table 2. The details information of differentially expressed genes in Neonatal Sepsis (GSE46619).
id	logFC	AveExpr	t	P.Value	adj.P.Val	B
MTTP	-6.33285	8.34658	-31.1259	5.18278e-11	1.20795e-06	15.2085
OTC	-3.84276	7.00743	-26.0038	2.8877e-10	2.2589e-06	13.8791
ALDOB	-6.55595	9.70515	-25.2546	3.81539e-10	2.2589e-06	13.6507
APOA4	-5.54408	8.99805	-23.8838	6.49011e-10	2.2589e-06	13.2061
BTNL3	-5.63687	7.34494	-23.5814	7.32615e-10	2.2589e-06	13.1031
SLC5A1	-6.29053	9.04355	-23.2741	8.29915e-10	2.2589e-06	12.9965
FABP2	-5.97581	7.75628	-23.1486	8.73651e-10	2.2589e-06	12.9524
APOB	-6.29585	9.15974	-23.0816	8.98075e-10	2.2589e-06	12.9287
GUCY2C	-4.7151	7.1865	-23.0204	9.21013e-10	2.2589e-06	12.907
XDH	-3.91781	7.72934	-22.8146	1.003e-09	2.2589e-06	12.8334
TM4SF20	-6.06418	8.75667	-22.6676	1.0665e-09	2.2589e-06	12.7802
SLC39A5	-3.71252	8.43511	-22.3853	1.20124e-09	2.2589e-06	12.6768
PRSS8	-4.12108	8.55423	-22.2045	1.29732e-09	2.2589e-06	12.6096
ATP10B	-3.05489	8.21981	-21.7115	1.6052e-09	2.2589e-06	12.4225
ESRP1	-3.79946	7.60281	-21.5265	1.74088e-09	2.2589e-06	12.3508
ANXA13	-4.28335	7.77476	-21.4751	1.78076e-09	2.2589e-06	12.3308
AADAC	-5.30906	7.03403	-21.4533	1.79798e-09	2.2589e-06	12.3222
CLRN3	-4.51271	7.49757	-21.4425	1.80657e-09	2.2589e-06	12.318
VIL1	-4.30959	8.6438	-21.3993	1.84147e-09	2.2589e-06	12.3011
GBA3	-4.55223	7.74393	-20.8059	2.40342e-09	2.80083e-06	12.0635
RBP2	-5.62012	9.11047	-20.5772	2.66844e-09	2.96159e-06	11.9696
SLC26A3	-5.843	7.95625	-20.3229	3.00148e-09	3.1798e-06	11.8635
AGR2	-4.64709	8.29486	-20.1371	3.27373e-09	3.31743e-06	11.7849
LOC93432	-3.95563	8.12482	-19.529	4.37358e-09	4.24729e-06	11.5209
HEPACAM2	-5.11227	7.68537	-19.2903	4.91191e-09	4.57928e-06	11.4144
DHRS11	-3.98044	8.77449	-19.1274	5.32107e-09	4.76993e-06	11.3407
PLS1	-4.94222	8.25942	-18.7077	6.55872e-09	5.32079e-06	11.1472
PRLR	-3.45623	7.06071	-18.675	6.6677e-09	5.32079e-06	11.1319
ITLN1	-5.22804	8.18344	-18.6223	6.84763e-09	5.32079e-06	11.1072
A1CF	-4.21781	8.25809	-18.5978	6.9328e-09	5.32079e-06	11.0957
TMPRSS2	-4.20232	8.18225	-18.5572	7.07703e-09	5.32079e-06	11.0765
MS4A8	-4.77338	7.51806	-18.4743	7.38194e-09	5.37659e-06	11.0373
CYP3A4	-6.73632	8.31333	-18.2854	8.13154e-09	5.59518e-06	10.947
GPR128	-5.19174	7.79109	-18.1837	8.56989e-09	5.59518e-06	10.8979
HNF4G	-5.86559	8.12201	-18.0683	9.09856e-09	5.59518e-06	10.8418
MEP1A	-6.19234	8.89804	-18.0144	9.3579e-09	5.59518e-06	10.8154
UGT2A3	-4.87218	7.90905	-17.9908	9.47376e-09	5.59518e-06	10.8039
TMPRSS4	-2.65481	7.67541	-17.9843	9.50617e-09	5.59518e-06	10.8007
MYO1A	-4.95759	8.57951	-17.9738	9.55857e-09	5.59518e-06	10.7955
AGMO	-3.39039	6.63756	-17.965	9.60257e-09	5.59518e-06	10.7912
GMDS	-1.72655	8.79518	-17.908	9.89408e-09	5.62442e-06	10.7631
ABCG5	-3.15886	6.99392	-17.7346	1.08412e-08	6.01609e-06	10.677
BTNL8	-3.59635	8.23239	-17.6319	1.14492e-08	6.20497e-06	10.6255
REG4	-4.79213	8.52682	-17.5341	1.20628e-08	6.20497e-06	10.5762
CLDN7	-4.16536	9.32253	-17.5146	1.21899e-08	6.20497e-06	10.5663
F2RL1	-2.05821	8.34694	-17.4921	1.23374e-08	6.20497e-06	10.5549
MUC2	-4.53578	9.27814	-17.4659	1.25127e-08	6.20497e-06	10.5416
SLC51B	-3.17121	7.99818	-17.3423	1.33746e-08	6.3899e-06	10.4785
DSP	-3.30247	8.70221	-17.2681	1.39235e-08	6.3899e-06	10.4403
HHLA2	-5.18249	8.17052	-17.2607	1.39799e-08	6.3899e-06	10.4365
CCL25	-3.38668	9.15478	-17.2604	1.39823e-08	6.3899e-06	10.4363
CFTR	-3.21015	6.60131	-17.166	1.47206e-08	6.52882e-06	10.3874
TMC5	-4.18085	8.1511	-17.1504	1.48465e-08	6.52882e-06	10.3793
ASAH2B	-3.69329	8.88276	-17.0626	1.55786e-08	6.72388e-06	10.3335
SLC44A4	-4.48581	8.78224	-16.9877	1.62345e-08	6.87958e-06	10.2942
BCL2L15	-3.02802	7.14884	-16.8382	1.76359e-08	7.21546e-06	10.2152
AGR3	-3.28896	6.29429	-16.8367	1.76507e-08	7.21546e-06	10.2144
CYP2B6	-4.73478	7.11772	-16.7756	1.82622e-08	7.21546e-06	10.1818
CDHR2	-5.03428	8.46718	-16.7528	1.84962e-08	7.21546e-06	10.1696
RNF128	-4.03145	8.07321	-16.7433	1.85943e-08	7.21546e-06	10.1646
PRKG2	-4.23018	7.12976	-16.7157	1.88846e-08	7.21546e-06	10.1497
LRRC19	-5.10825	6.9957	-16.5797	2.03842e-08	7.66283e-06	10.0765
LOC100128816	-1.9177	8.74769	-16.4299	2.21911e-08	8.13486e-06	9.99497
AP1M2	-2.44428	7.3753	-16.4183	2.2338e-08	8.13486e-06	9.98863
SLC12A2	-2.03632	10.2211	-16.2783	2.42003e-08	8.67749e-06	9.91156
FUT2	-2.71911	8.1305	-16.2303	2.48778e-08	8.78526e-06	9.88496
TMEM236	-3.26694	8.74947	-16.1342	2.62975e-08	8.9335e-06	9.83142
CTSE	-3.66942	8.4641	-16.1302	2.63586e-08	8.9335e-06	9.82918
ACY3	-3.2382	8.60718	-16.1166	2.65671e-08	8.9335e-06	9.82157
RAB25	-3.90397	7.75744	-16.0996	2.68308e-08	8.9335e-06	9.81203
KIAA1324	-3.94728	9.34291	-16.0229	2.80533e-08	9.20898e-06	9.76898
MYO5B	-2.98205	7.63652	-15.8618	3.08292e-08	9.97967e-06	9.67764
CYP2C19	-4.19238	7.17517	-15.8354	3.13117e-08	9.98825e-06	9.66259
CPS1	-4.85179	9.04271	-15.7969	3.20318e-08	9.98825e-06	9.64054
PTGS2	2.94249	10.5794	15.775	3.24476e-08	9.98825e-06	9.62803
ANO9	-2.36359	8.8443	-15.7687	3.25699e-08	9.98825e-06	9.62438
ST14	-3.01807	9.03434	-15.7086	3.37511e-08	1.02161e-05	9.5898
SLC6A19	-4.27709	9.04698	-15.6615	3.47091e-08	1.03714e-05	9.56261
LGALS4	-4.87549	10.3712	-15.5317	3.75078e-08	1.10657e-05	9.48718
MUC3A	-4.9229	9.15203	-15.347	4.19289e-08	1.21585e-05	9.37857
DGAT1	-2.71394	10.1399	-15.2905	4.33952e-08	1.21585e-05	9.345
UGT8	-3.50457	8.03813	-15.2881	4.3457e-08	1.21585e-05	9.34362
KHK	-3.37096	8.20671	-15.2842	4.35599e-08	1.21585e-05	9.34131
EHF	-3.96234	7.40837	-15.258	4.42627e-08	1.21585e-05	9.32567
LRRC31	-2.37051	6.29256	-15.2551	4.43416e-08	1.21585e-05	9.32393
SI	-6.65079	8.88269	-15.2246	4.51744e-08	1.21619e-05	9.30574
CDHR5	-3.83995	8.83464	-15.2165	4.53978e-08	1.21619e-05	9.30092
HOOK1	-3.11046	6.44486	-15.1194	4.81839e-08	1.27616e-05	9.24265
ACE2	-5.62229	8.64729	-15.0815	4.93206e-08	1.29159e-05	9.21981
MYRFL	-3.5653	7.33122	-15.0394	5.06192e-08	1.30973e-05	9.19435
MYO7B	-3.32798	8.55244	-15.0062	5.16696e-08	1.30973e-05	9.17422
FZD5	-1.81424	8.29301	-15.0053	5.16993e-08	1.30973e-05	9.17365
SPINK1	-3.89223	8.17955	-14.9664	5.29634e-08	1.32733e-05	9.14996
FABP1	-4.71771	8.18796	-14.8105	5.83713e-08	1.4473e-05	9.05448
ANKS4B	-3.49154	7.75274	-14.7373	6.11193e-08	1.46057e-05	9.00924
LRRC16A	-2.23109	9.22562	-14.7237	6.16477e-08	1.46057e-05	9.00077
CLDN2	-1.73085	6.97406	-14.7174	6.18929e-08	1.46057e-05	8.99686
SULT2A1	-5.05757	7.2481	-14.7085	6.22404e-08	1.46057e-05	8.99135
CDH1	-4.80539	8.81945	-14.7038	6.2427e-08	1.46057e-05	8.9884
AKR1B10	-3.37262	6.12397	-14.6977	6.26665e-08	1.46057e-05	8.98463
CHGA	-2.26494	7.82762	-14.6425	6.48934e-08	1.48317e-05	8.95024
NPY6R	-4.74343	8.51517	-14.6305	6.5388e-08	1.48317e-05	8.94276
SLC6A4	-3.4267	7.24943	-14.6267	6.55454e-08	1.48317e-05	8.94039
MISP	-2.97877	8.08491	-14.5866	6.72362e-08	1.49499e-05	8.91529
GPD1	-2.98009	7.90084	-14.5839	6.73504e-08	1.49499e-05	8.91362
BCAS1	-2.96513	8.23678	-14.4783	7.20463e-08	1.57796e-05	8.84712
LCT	-6.11813	8.81231	-14.4697	7.24426e-08	1.57796e-05	8.8417
KCNJ15	2.82121	7.91609	14.4154	7.50126e-08	1.61881e-05	8.80726
CKMT1A	-3.44962	9.19757	-14.3395	7.87726e-08	1.66905e-05	8.75891
CKMT1B	-3.44962	9.19757	-14.3395	7.87726e-08	1.66905e-05	8.75891
GDA	-4.51217	8.01525	-14.2304	8.45468e-08	1.77525e-05	8.6889
MACC1	-3.73409	8.05626	-14.2035	8.60359e-08	1.79039e-05	8.6716
GUCA2A	-3.7062	8.97388	-14.1399	8.96868e-08	1.84985e-05	8.63041
SYT13	-1.78739	7.02315	-14.0132	9.74728e-08	1.99194e-05	8.54779
CD177	4.57677	9.29972	14.0006	9.82849e-08	1.99194e-05	8.53955
PLEKHS1	-3.83123	7.19545	-13.9708	1.00238e-07	2.014e-05	8.52001
CDH17	-5.76733	8.66232	-13.9239	1.03405e-07	2.05988e-05	8.48908
KIAA1161	-2.37956	7.80704	-13.9041	1.04769e-07	2.06936e-05	8.47606
POF1B	-4.50045	7.37697	-13.8885	1.0586e-07	2.07335e-05	8.46575
ABHD11	-1.21674	8.37213	-13.8718	1.07048e-07	2.07914e-05	8.45465
SLC2A2	-4.959	8.03382	-13.8465	1.08866e-07	2.08256e-05	8.43789
ERBB3	-3.06539	8.40161	-13.8445	1.09011e-07	2.08256e-05	8.43657
CXCL2	3.05966	9.41473	13.7852	1.13421e-07	2.1492e-05	8.39708
SLC9A3	-2.44812	8.13745	-13.7257	1.18034e-07	2.2103e-05	8.35736
BRINP3	-2.85786	7.12175	-13.7193	1.18543e-07	2.2103e-05	8.35307
FER1L6	-2.61258	7.13546	-13.6969	1.20346e-07	2.22611e-05	8.33803
KCNJ13	-5.21755	7.64929	-13.6816	1.21595e-07	2.23152e-05	8.32773
LRRC66	-3.67868	6.21753	-13.6426	1.24836e-07	2.27308e-05	8.30149
TREM1	4.22856	9.09375	13.6196	1.26795e-07	2.29087e-05	8.28595
IL6	4.39314	9.56247	13.6009	1.28414e-07	2.30227e-05	8.27329
PPP1R14D	-2.06515	7.59397	-13.5781	1.30412e-07	2.30773e-05	8.25787
CYP2C18	-3.77474	7.5575	-13.5655	1.31536e-07	2.30773e-05	8.2493
C9orf152	-2.80962	5.79331	-13.5638	1.31689e-07	2.30773e-05	8.24814
HGD	-2.5833	6.97598	-13.5405	1.33794e-07	2.32711e-05	8.2323
IL1B	5.02507	10.2526	13.5295	1.34792e-07	2.32711e-05	8.22488
DDC	-3.36347	7.96826	-13.5102	1.36578e-07	2.34061e-05	8.21173
HKDC1	-2.31993	7.23013	-13.4969	1.37822e-07	2.34469e-05	8.20266
C4orf19	-2.78337	6.4532	-13.4446	1.42847e-07	2.41255e-05	8.16687
DNASE1	-3.06267	7.82801	-13.4183	1.45443e-07	2.43873e-05	8.14885
GPA33	-3.92607	8.54029	-13.4065	1.46629e-07	2.44105e-05	8.14073
DOCK4	1.48007	8.94957	13.359	1.51499e-07	2.50425e-05	8.10802
SLC13A2	-2.23462	7.92583	-13.3217	1.55451e-07	2.55148e-05	8.08224
PTPN3	-2.62142	7.56156	-13.2899	1.58898e-07	2.57639e-05	8.06026
KRT20	-4.71523	8.82893	-13.2874	1.5918e-07	2.57639e-05	8.05849
FRK	-3.55438	7.33021	-13.2749	1.60562e-07	2.58084e-05	8.04983
ATP1A1	-1.53398	12.4456	-13.2637	1.61816e-07	2.58318e-05	8.04203
PLCH1	-1.83663	6.98656	-13.0416	1.88977e-07	2.99625e-05	7.88631
CXCL8	4.86499	10.7547	13.018	1.92158e-07	3.00742e-05	7.86954
PIP5K1B	-2.48538	7.92744	-13.0172	1.92262e-07	3.00742e-05	7.86899
CRYL1	-1.91949	8.88527	-12.9174	2.06325e-07	3.20588e-05	7.79799
HNF1B	-2.1825	7.42525	-12.8522	2.16129e-07	3.33597e-05	7.75126
FABP6	-4.3966	8.84407	-12.8401	2.18002e-07	3.34275e-05	7.74257
TPH1	-3.87622	7.30644	-12.7828	2.27127e-07	3.4599e-05	7.70125
CYP3A5	-4.57725	8.21952	-12.7507	2.32422e-07	3.49934e-05	7.67802
ATOH1	-3.18165	8.60155	-12.7426	2.33789e-07	3.49934e-05	7.67211
SLC37A4	-2.02274	8.79049	-12.733	2.35405e-07	3.49934e-05	7.66517
VCAN	1.63259	11.5082	12.7311	2.35722e-07	3.49934e-05	7.66381
GALNT8	-2.30593	7.05616	-12.7057	2.40087e-07	3.54159e-05	7.6453
ELF3	-3.40811	7.67024	-12.6931	2.42275e-07	3.55139e-05	7.63615
C17orf78	-4.77869	7.29756	-12.6765	2.4519e-07	3.57165e-05	7.62408
USH1C	-2.86339	7.74744	-12.6674	2.46802e-07	3.57281e-05	7.61747
UNC5CL	-2.66245	7.26049	-12.6318	2.53255e-07	3.64359e-05	7.59142
RGS13	-1.59111	6.43851	-12.5868	2.61652e-07	3.7413e-05	7.55848
MYH14	-1.80048	8.08062	-12.5745	2.64008e-07	3.75197e-05	7.54942
FOLH1	-3.88143	8.81382	-12.5571	2.67383e-07	3.7769e-05	7.53659
MCOLN3	-3.14007	6.68874	-12.5371	2.71311e-07	3.79496e-05	7.52185
CHMP4C	-2.55013	7.0287	-12.534	2.71918e-07	3.79496e-05	7.51959
BCMO1	-2.18762	6.93531	-12.5012	2.78509e-07	3.82472e-05	7.49538
CREB3L3	-4.03529	8.65215	-12.4927	2.80251e-07	3.82472e-05	7.48908
SCNN1A	-2.25083	7.52615	-12.4922	2.80362e-07	3.82472e-05	7.48868
ABCB1	-3.47302	8.36486	-12.4909	2.80614e-07	3.82472e-05	7.48777
CGN	-1.85937	7.62496	-12.4708	2.84782e-07	3.83906e-05	7.47286
HSD17B2	-2.96594	8.37391	-12.4699	2.8496e-07	3.83906e-05	7.47223
MEP1AP4	-2.66299	6.30757	-12.454	2.88303e-07	3.86176e-05	7.46043
ABCG8	-2.05725	7.95457	-12.4137	2.96976e-07	3.95522e-05	7.43044
ABCA1	1.78645	9.90165	12.4003	2.99919e-07	3.97171e-05	7.42046
CD300E	1.48134	7.64608	12.3884	3.02572e-07	3.97266e-05	7.41155
IL1R1	1.54702	10.6494	12.3847	3.034e-07	3.97266e-05	7.40878
SLC2A3	2.5838	11.5455	12.3649	3.07862e-07	4.00857e-05	7.394
FAM83B	-3.81786	7.86398	-12.3564	3.09804e-07	4.01145e-05	7.38763
APOBEC1	-3.37486	7.21326	-12.3402	3.13526e-07	4.0372e-05	7.37554
ACSL5	-2.33753	11.2308	-12.3132	3.19873e-07	4.09631e-05	7.35523
RN7SL368P	3.73869	8.67987	12.2701	3.30275e-07	4.2064e-05	7.32281
TNFRSF11A	-1.84851	8.01375	-12.2583	3.33174e-07	4.22026e-05	7.31395
GSDMB	-3.21983	7.86033	-12.2154	3.44006e-07	4.33392e-05	7.28151
GLT1D1	2.49231	8.03115	12.2057	3.46514e-07	4.34205e-05	7.27414
LAD1	-2.16426	8.04511	-12.1758	3.54341e-07	4.41637e-05	7.25148
PILRA	2.76087	9.253	12.1651	3.57195e-07	4.42827e-05	7.24334
PCK2	-2.3345	8.55544	-12.1506	3.61101e-07	4.43098e-05	7.2323
MARVELD2	-3.56059	7.06318	-12.1502	3.61216e-07	4.43098e-05	7.23198
NR1H4	-4.08814	6.66246	-12.1273	3.67466e-07	4.46118e-05	7.21457
TSPAN8	-5.49262	8.78101	-12.1227	3.68757e-07	4.46118e-05	7.21101
AKR1C3	-2.59089	7.0297	-12.1203	3.6942e-07	4.46118e-05	7.20918
PLEKHH1	-1.77669	7.23232	-12.0888	3.78275e-07	4.54457e-05	7.18513
DPEP1	-4.60127	9.73596	-12.044	3.91297e-07	4.6769e-05	7.15075
GALNT3	-2.27319	7.16288	-12.0114	4.01084e-07	4.76942e-05	7.12564
FCAR	3.56954	9.08471	11.9904	4.075e-07	4.80854e-05	7.10951
LRRC75A	-1.77429	8.7743	-11.9872	4.085e-07	4.80854e-05	7.10702
SLC15A1	-4.59628	8.09888	-11.9193	4.30158e-07	5.03804e-05	7.05448
MUC13	-6.4651	8.69863	-11.9068	4.34282e-07	5.06091e-05	7.04477
ITGB6	-2.16936	6.82365	-11.8858	4.41335e-07	5.11751e-05	7.02837
SMPDL3B	-1.46225	7.56354	-11.8561	4.51464e-07	5.20904e-05	7.00528
MUC17	-6.07855	9.01439	-11.8378	4.57848e-07	5.25669e-05	6.99098
SPINT1	-2.51629	8.66468	-11.8199	4.6421e-07	5.30359e-05	6.97693
RBKS	-2.12842	7.77065	-11.7758	4.80219e-07	5.44662e-05	6.94239
OAT	-2.28602	11.3261	-11.7726	4.81402e-07	5.44662e-05	6.93988
SLC1A1	-3.0249	8.24894	-11.7467	4.91135e-07	5.5299e-05	6.91948
LIPH	-3.52029	7.80018	-11.7288	4.97989e-07	5.58012e-05	6.90536
PP7080	-2.35583	8.87035	-11.6007	5.50161e-07	6.13522e-05	6.80372
CDS1	-3.36208	7.4796	-11.5793	5.59448e-07	6.20314e-05	6.78663
CHP2	-3.55068	7.70723	-11.5637	5.66333e-07	6.22619e-05	6.77414
TFF3	-3.00493	9.67218	-11.5021	5.94405e-07	6.47415e-05	6.72473
PBLD	-3.83018	8.19384	-11.502	5.94443e-07	6.47415e-05	6.72466
ST6GALNAC1	-3.09779	8.55339	-11.4554	6.16704e-07	6.68535e-05	6.68709
AGMAT	-2.54263	8.2907	-11.4184	6.35039e-07	6.85225e-05	6.65713
VNN2	3.56548	9.23183	11.3939	6.47521e-07	6.95474e-05	6.63723
CALML4	-1.81039	9.21419	-11.3874	6.50857e-07	6.9585e-05	6.63197
TNFAIP6	3.34972	10.483	11.3694	6.60204e-07	7.0262e-05	6.61738
UGT2B7	-3.34269	5.85922	-11.3322	6.80074e-07	7.18964e-05	6.58704
PROK2	2.83	9.17611	11.3292	6.81731e-07	7.18964e-05	6.58455
SLC6A20	-2.42148	7.9101	-11.3032	6.96002e-07	7.30708e-05	6.56334
TSPAN1	-3.9979	7.79989	-11.2604	7.20319e-07	7.52846e-05	6.52818
PDZK1	-3.84763	7.41308	-11.249	7.269e-07	7.56333e-05	6.51886
MS4A14	1.64479	8.52285	11.2298	7.38219e-07	7.64697e-05	6.50303
SULT1B1	-2.67194	10.3107	-11.2168	7.45994e-07	7.69332e-05	6.4923
ARSE	-2.82909	8.02684	-11.2018	7.55061e-07	7.75251e-05	6.47992
NAT2	-1.56935	5.79686	-11.1933	7.60215e-07	7.7712e-05	6.47295
RNU1-70P	-3.12541	7.2756	-11.1775	7.69988e-07	7.83673e-05	6.45985
MOGAT2	-3.61146	7.39371	-11.1492	7.87767e-07	7.98282e-05	6.43645
PLEKHA7	-1.84107	7.74161	-11.1437	7.91287e-07	7.98378e-05	6.43188
C5AR1	3.05747	9.65309	11.1337	7.97758e-07	8.01437e-05	6.42353
CDHR3	-1.95023	6.60139	-11.1216	8.05625e-07	8.05867e-05	6.41347
GPX2	-4.35766	8.8873	-11.115	8.09943e-07	8.06724e-05	6.40798
ASS1	-1.53321	10.9442	-11.1052	8.16386e-07	8.09682e-05	6.39986
GPR112	-2.23831	6.59812	-11.0627	8.45122e-07	8.32688e-05	6.36437
THRB	-1.28079	7.56062	-11.0604	8.46728e-07	8.32688e-05	6.36242
MIR192	-2.16499	7.01577	-11.0434	8.58509e-07	8.40725e-05	6.34824
NEDD4L	-1.71136	8.88575	-11.0248	8.71637e-07	8.4528e-05	6.33266
PIK3C2G	-2.2383	6.40115	-11.0224	8.7334e-07	8.4528e-05	6.33066
PTPRF	-1.99209	9.29766	-11.0214	8.7404e-07	8.4528e-05	6.32983
PLA2G12B	-2.23525	7.72974	-11.008	8.83688e-07	8.49665e-05	6.31856
GCG	-5.10683	8.5819	-10.9999	8.89576e-07	8.49665e-05	6.31174
NTS	-4.87269	7.83851	-10.9996	8.89785e-07	8.49665e-05	6.3115
SLC25A15	-1.77775	8.00332	-10.995	8.93156e-07	8.49665e-05	6.30762
APOC3	-4.2995	9.84171	-10.9755	9.07528e-07	8.59828e-05	6.29123
MAL2	-4.33367	9.82208	-10.9703	9.11434e-07	8.60032e-05	6.28682
ALPI	-3.3398	9.44475	-10.9596	9.19474e-07	8.6412e-05	6.2778
ACY1	-2.34021	9.41515	-10.9351	9.38197e-07	8.78175e-05	6.25709
GIPC2	-3.19136	8.15982	-10.9224	9.48021e-07	8.83821e-05	6.24639
ENPP3	-3.62894	7.77425	-10.8237	1.02868e-06	9.55201e-05	6.16244
C1orf116	-1.97339	7.38886	-10.7933	1.05497e-06	9.75536e-05	6.13649
S100A12	4.63597	10.3994	10.7888	1.05895e-06	9.75536e-05	6.13261
HHIP	-2.5052	8.13106	-10.7648	1.08032e-06	9.91303e-05	6.11205
TST	-1.80269	9.03635	-10.7597	1.08494e-06	9.91634e-05	6.10767
CAPN9	-2.41486	6.76975	-10.7143	1.12693e-06	0.00010233	6.06858
TRIM40	-1.22855	7.2184	-10.7127	1.12836e-06	0.00010233	6.06728
CSF3R	3.13001	9.23388	10.6959	1.14442e-06	0.000103384	6.05273
CA13	-1.98836	8.26469	-10.6868	1.1532e-06	0.000103509	6.04485
NFIL3	1.28085	9.76022	10.6852	1.15468e-06	0.000103509	6.04353
SLC37A1	-1.71938	7.99907	-10.6599	1.17953e-06	0.000105211	6.0216
RASSF6	-2.29141	6.69739	-10.6567	1.1827e-06	0.000105211	6.01884
ADTRP	-3.72671	8.12644	-10.6151	1.22494e-06	0.000108554	5.98269
NR5A2	-2.05005	9.09311	-10.5933	1.24766e-06	0.000110148	5.96375
OCIAD2	-1.3325	8.04866	-10.586	1.25537e-06	0.000110411	5.9574
EPCAM	-5.90039	9.11468	-10.5799	1.26185e-06	0.000110564	5.9521
SOD2	2.73689	11.3978	10.562	1.28121e-06	0.000111839	5.9364
SORD	-1.14912	8.58077	-10.5467	1.29787e-06	0.000112871	5.92308
ABCC2	-2.80898	7.5881	-10.5264	1.32052e-06	0.000114414	5.90524
NLRP6	-1.79958	8.14439	-10.5142	1.33427e-06	0.000115153	5.89456
MST1R	-1.36349	7.28629	-10.5101	1.33893e-06	0.000115153	5.89096
C1orf210	-2.2839	7.88501	-10.4884	1.3639e-06	0.00011687	5.8719
CES3	-1.26104	6.80515	-10.4735	1.38139e-06	0.000117934	5.85876
TLR4	1.61743	10.0458	10.4251	1.43972e-06	0.000122466	5.81608
PRR15L	-3.52924	7.62733	-10.4093	1.45946e-06	0.000123693	5.80202
ACKR4	-1.51215	7.21252	-10.3995	1.47176e-06	0.000123965	5.79336
RASEF	-1.77793	6.7321	-10.396	1.47618e-06	0.000123965	5.79026
CYP2J2	-2.75124	7.08322	-10.3941	1.47863e-06	0.000123965	5.78855
KLF5	-2.55413	9.53122	-10.36	1.52267e-06	0.0001272	5.75824
SPINK4	-2.24697	8.04129	-10.3304	1.56202e-06	0.000130021	5.73189
NINJ1	1.13794	10.7304	10.296	1.60917e-06	0.00013347	5.70117
REP15	-2.64191	6.63918	-10.285	1.62459e-06	0.000133914	5.69131
PLLP	-2.59784	9.09022	-10.284	1.62602e-06	0.000133914	5.6904
SLC4A4	-2.52453	8.74465	-10.278	1.63449e-06	0.000134138	5.68503
AQP9	4.71791	10.3265	10.2596	1.66084e-06	0.000135822	5.6685
EPHX2	-3.37151	7.27638	-10.2507	1.67379e-06	0.000136323	5.66047
CPA2	-2.79071	6.61071	-10.2473	1.67866e-06	0.000136323	5.65747
CXCL1	2.83637	10.079	10.243	1.68496e-06	0.000136359	5.6536
METTL7B	-2.40024	8.73525	-10.2381	1.69216e-06	0.000136468	5.64919
PHYHIPL	-3.12723	7.61659	-10.2283	1.70663e-06	0.00013716	5.64039
TMEM144	-3.30941	8.09291	-10.2242	1.71279e-06	0.000137182	5.63667
INADL	-2.39987	8.1127	-10.2201	1.71896e-06	0.000137205	5.63295
FPR2	4.07432	8.53929	10.2065	1.73943e-06	0.000138365	5.6207
IL17RB	-1.91414	6.53146	-10.1833	1.77508e-06	0.000140721	5.59972
SLC16A6	2.87394	8.22484	10.1724	1.79207e-06	0.000141585	5.58987
MOGAT3	-2.12438	7.5237	-10.1662	1.80176e-06	0.00014187	5.58429
RAP1GAP	-1.53572	7.58451	-10.161	1.81e-06	0.000142039	5.57957
SAMSN1	2.7982	8.72295	10.152	1.82446e-06	0.000142693	5.57134
GRAMD1B	-1.81523	8.74045	-10.1427	1.83933e-06	0.000143376	5.56294
KRT8	-3.17636	10.8686	-10.1215	1.87383e-06	0.000145578	5.54371
TM4SF4	-2.73069	7.89485	-10.1158	1.88324e-06	0.000145702	5.53853
TINAG	-2.64628	6.40571	-10.113	1.88793e-06	0.000145702	5.53596
CES2	-2.81903	9.17361	-10.1027	1.90516e-06	0.000146265	5.52655
PTCH1	-1.78088	9.24438	-10.1011	1.90778e-06	0.000146265	5.52513
MEGF9	1.0873	9.67065	10.0921	1.92304e-06	0.000146589	5.51689
PRELID2	-1.98589	7.65571	-10.0912	1.92458e-06	0.000146589	5.51605
S100A9	3.66169	10.3583	10.0761	1.9503e-06	0.000148064	5.50231
SLC27A2	-4.07978	7.5869	-10.0536	1.98946e-06	0.000150546	5.48173
ITPRIP	1.83754	9.14148	10.0415	2.0109e-06	0.000151676	5.47063
RALGPS1	-1.49822	8.00434	-10.0089	2.06976e-06	0.000155155	5.44075
TMEM41A	-1.47204	9.66306	-10.0053	2.07642e-06	0.000155155	5.43743
SMPD3	-2.50293	7.72325	-10.005	2.07699e-06	0.000155155	5.43714
SRGN	1.50692	12.6477	9.99907	2.08795e-06	0.000155218	5.43169
LRRC1	-1.26568	8.05847	-9.99734	2.09115e-06	0.000155218	5.4301
TM6SF2	-3.12046	8.64703	-9.93799	2.20464e-06	0.000163105	5.37534
SELE	2.95742	8.40526	9.93455	2.21141e-06	0.000163105	5.37216
PLEKHG6	-1.5717	7.33447	-9.92381	2.23274e-06	0.000164108	5.36222
CTHRC1	1.35555	8.77848	9.92063	2.23909e-06	0.000164108	5.35927
IRF6	-2.64362	7.64479	-9.90483	2.27095e-06	0.000165922	5.34462
PIPOX	-2.11613	8.40018	-9.89743	2.28606e-06	0.000166397	5.33775
ITGA6	-1.36557	9.75901	-9.89466	2.29174e-06	0.000166397	5.33518
RNF43	-1.9751	7.03408	-9.87425	2.33407e-06	0.000168944	5.3162
ACSL1	3.19837	10.4525	9.85145	2.38237e-06	0.000171906	5.29496
LGR5	-4.09787	8.04154	-9.84771	2.39039e-06	0.000171953	5.29148
EVI2A	1.63475	8.50593	9.81247	2.46748e-06	0.000176328	5.25855
RIPK2	1.7732	9.81465	9.80636	2.48113e-06	0.000176328	5.25283
TNIP3	2.31443	6.69395	9.80621	2.48147e-06	0.000176328	5.25269
PYGL	2.3327	9.63762	9.79299	2.51126e-06	0.00017781	5.24031
CEBPB	1.89806	10.3642	9.79021	2.51759e-06	0.00017781	5.23769
NR1I2	-1.92891	7.86477	-9.7817	2.53703e-06	0.000178642	5.22971
ACO2	-1.20757	10.1733	-9.77813	2.54524e-06	0.00017868	5.22636
LILRB3	2.48451	9.24055	9.74484	2.62319e-06	0.000183599	5.19505
TMEM45B	-3.47673	10.3747	-9.70313	2.72453e-06	0.000190051	5.1557
LGALS2	-3.51414	8.82415	-9.70026	2.73167e-06	0.000190051	5.15298
SLC30A10	-3.40831	7.85062	-9.69401	2.74727e-06	0.000190568	5.14707
HCAR3	3.00308	7.01802	9.68685	2.76525e-06	0.000191245	5.14029
SLC44A3	-2.73043	8.25026	-9.66419	2.82304e-06	0.000194664	5.11881
AFP	-1.74922	5.98527	-9.65275	2.85272e-06	0.000196056	5.10795
RIPK4	-1.22676	7.73047	-9.64995	2.86005e-06	0.000196056	5.10529
LNX1	-1.23314	7.17846	-9.64662	2.86877e-06	0.000196078	5.10212
TOM1L1	-2.04814	7.68282	-9.61945	2.94106e-06	0.000200431	5.07627
PON3	-1.94105	7.11488	-9.61147	2.96268e-06	0.000201315	5.06866
HSD11B2	-1.79476	7.86683	-9.60349	2.98447e-06	0.000202207	5.06104
NDFIP2	-1.56372	8.52831	-9.59883	2.99727e-06	0.000202485	5.0566
SLC5A12	-5.04675	9.29571	-9.57499	3.06371e-06	0.000205633	5.03381
ODAM	2.44028	7.20947	9.57305	3.06919e-06	0.000205633	5.03195
BMP5	-2.55342	7.56517	-9.57265	3.07033e-06	0.000205633	5.03157
ANXA4	-2.0454	10.523	-9.54735	3.14277e-06	0.000209881	5.00733
SLC13A1	-4.19178	6.97896	-9.53457	3.18009e-06	0.000211767	4.99505
FGF7	1.9357	8.78803	9.52848	3.19804e-06	0.000212355	4.9892
CHST5	-1.63891	7.96486	-9.45747	3.41568e-06	0.000225782	4.92073
TFPI2	3.99798	8.96892	9.45624	3.41961e-06	0.000225782	4.91954
SLC25A5	-1.12121	12.1713	-9.45232	3.4321e-06	0.000225966	4.91574
ADAM17	1.19167	9.11204	9.43618	3.48405e-06	0.000228287	4.90011
TBXAS1	1.21411	9.03636	9.43529	3.48694e-06	0.000228287	4.89925
FAP	2.40134	8.39099	9.42516	3.52005e-06	0.0002294	4.88942
RETSAT	-1.43917	9.11736	-9.42407	3.52363e-06	0.0002294	4.88836
CYP2B7P	-3.11744	6.85752	-9.42059	3.53507e-06	0.000229504	4.88499
TLDC2	-1.29307	7.68011	-9.4156	3.55157e-06	0.000229935	4.88014
PLA2G10	-1.84748	5.94377	-9.40194	3.59721e-06	0.000232244	4.86685
FERMT1	-1.94681	7.05872	-9.38935	3.63979e-06	0.000234344	4.85461
S100A8	3.35265	11.5308	9.37226	3.6985e-06	0.000237468	4.83795
VIPR1	-1.63224	8.08053	-9.35554	3.75695e-06	0.000240176	4.82163
CBLC	-1.09182	7.84876	-9.35431	3.76129e-06	0.000240176	4.82043
SH3RF2	-1.68181	8.23985	-9.34509	3.79399e-06	0.000241603	4.81141
CHI3L1	3.97549	10.0391	9.33855	3.8174e-06	0.000242431	4.80501
CENPV	-1.47873	7.76156	-9.32049	3.88279e-06	0.000245913	4.78733
NDNF	-1.66834	8.3023	-9.31	3.92131e-06	0.00024768	4.77705
TSPAN3	-1.17849	11.0543	-9.30014	3.95794e-06	0.000248804	4.76736
RFX6	-1.17413	5.93768	-9.29947	3.96046e-06	0.000248804	4.7667
TMEM150B	-1.40438	8.23186	-9.29637	3.97203e-06	0.00024886	4.76366
TLR2	2.87968	9.18983	9.28986	3.99653e-06	0.000249724	4.75726
MAP3K8	1.89603	9.94122	9.26875	4.07702e-06	0.00025386	4.73649
SGK2	-1.36812	7.04281	-9.26681	4.0845e-06	0.00025386	4.73458
IRAK3	2.71153	10.0402	9.25005	4.14981e-06	0.000255216	4.71805
TRIM2	-1.66181	9.15159	-9.24855	4.15573e-06	0.000255216	4.71657
PCSK5	-2.14238	9.65325	-9.24682	4.16255e-06	0.000255216	4.71486
SLC34A2	-3.19787	7.94256	-9.24362	4.17517e-06	0.000255216	4.7117
CORO2A	-2.37795	7.93584	-9.24361	4.17523e-06	0.000255216	4.71169
MEFV	1.33745	7.54385	9.24165	4.18297e-06	0.000255216	4.70976
SUCLG2	-1.21755	9.56027	-9.22795	4.23766e-06	0.000257878	4.69623
SLC22A5	-1.93348	7.83297	-9.21969	4.27106e-06	0.000259234	4.68804
JUP	-1.42603	10.0215	-9.20134	4.34618e-06	0.000262993	4.66988
TSTD1	-1.15319	9.03901	-9.19907	4.35557e-06	0.000262993	4.66763
SLC23A1	-2.95654	8.80082	-9.18508	4.41399e-06	0.000265832	4.65374
TMEM30B	-2.32232	8.42713	-9.18043	4.43357e-06	0.000266323	4.64913
DAK	-1.64726	8.45088	-9.13009	4.65195e-06	0.000278722	4.599
PKP2	-2.68016	9.04555	-9.12203	4.68803e-06	0.000280164	4.59094
IFITM2	1.08447	10.9131	9.11683	4.71145e-06	0.000280843	4.58575
TJP2	-1.19499	8.99077	-9.09654	4.80401e-06	0.00028563	4.56546
OCLN	-4.74614	8.11269	-9.0938	4.8167e-06	0.000285656	4.56271
TREH	-2.70065	7.46124	-9.08262	4.86872e-06	0.000288008	4.5515
FCER1G	2.09089	10.8824	9.07318	4.91313e-06	0.000288865	4.54203
SLC3A1	-2.61536	8.19715	-9.07164	4.92038e-06	0.000288865	4.54049
CEACAM5	-3.8953	8.9003	-9.06107	4.97072e-06	0.000291087	4.52988
KDR	1.12171	9.61741	9.03247	5.10976e-06	0.000298317	4.50109
GCNT1	-1.71144	8.77015	-9.03044	5.11978e-06	0.000298317	4.49905
LINC01123	-2.5829	8.94847	-9.02174	5.16297e-06	0.000300083	4.49028
XYLB	-1.23052	8.11172	-9.01504	5.19655e-06	0.000301284	4.48352
TPD52	-2.82273	7.11384	-9.0011	5.26711e-06	0.000304617	4.46944
PLAUR	3.2423	10.3142	8.99261	5.31059e-06	0.000306371	4.46086
AOC1	-2.31086	8.27077	-8.97395	5.40761e-06	0.000310461	4.44197
SULT1A2	-2.73467	8.12483	-8.97385	5.40813e-06	0.000310461	4.44187
MPV17L	-1.88787	7.72188	-8.96874	5.435e-06	0.000311237	4.43669
ABHD6	-2.21281	9.25259	-8.96336	5.46351e-06	0.000311356	4.43123
RBMS1P1	1.27582	10.1768	8.96215	5.46992e-06	0.000311356	4.43001
NCF2	2.50064	9.38543	8.96079	5.47716e-06	0.000311356	4.42863
G0S2	3.27302	10.8008	8.94932	5.53862e-06	0.000313156	4.41698
KCNJ3	-1.73576	7.42884	-8.94782	5.54667e-06	0.000313156	4.41546
SULT1C2	-3.9897	7.41332	-8.94737	5.54913e-06	0.000313156	4.415
MIR194-1	-3.50126	5.87553	-8.92395	5.67718e-06	0.000318839	4.39118
FCGBP	-3.54016	9.46156	-8.90786	5.76699e-06	0.000323104	4.37479
CYP2S1	-1.7414	9.11689	-8.89351	5.84843e-06	0.000326881	4.36015
HSD3B2	-3.09613	7.8346	-8.88321	5.90768e-06	0.000329402	4.34962
GPR39	-1.68261	6.95676	-8.87709	5.94318e-06	0.000329935	4.34336
GCOM1	-1.07787	7.01797	-8.87628	5.94786e-06	0.000329935	4.34254
FPR1	3.09575	9.32389	8.87254	5.96969e-06	0.000329935	4.33871
CNKSR1	-1.15328	6.83375	-8.87183	5.97385e-06	0.000329935	4.33799
SIPA1L3	-1.22145	8.99657	-8.85367	6.08116e-06	0.000335068	4.31939
CLIC5	-3.24217	7.59662	-8.84459	6.13566e-06	0.000337273	4.31007
SMIM24	-2.39959	8.56216	-8.84206	6.1509e-06	0.000337315	4.30748
GRAMD1A	1.34618	9.64334	8.83635	6.18549e-06	0.000338416	4.30162
FCGR2B	1.57244	8.57046	8.83063	6.22037e-06	0.000339528	4.29574
EZR	-1.50846	10.6787	-8.81231	6.33358e-06	0.000344899	4.2769
LYN	1.27365	11.3453	8.78726	6.49193e-06	0.000351878	4.25109
S100A14	-1.88756	7.35406	-8.77698	6.55823e-06	0.000354477	4.24047
RGS16	1.38721	8.55498	8.77498	6.57118e-06	0.000354477	4.23841
NLRP12	1.58919	6.81405	8.77278	6.58551e-06	0.000354477	4.23613
MMP14	1.44103	10.4235	8.76235	6.65378e-06	0.000357326	4.22535
ZSWIM5	-1.29739	7.63631	-8.75786	6.68342e-06	0.000358093	4.22071
NFKBIZ	1.58568	9.84081	8.75366	6.71125e-06	0.000358759	4.21636
ARHGEF38	-2.17588	6.49467	-8.74093	6.79645e-06	0.000362482	4.20318
MALL	-2.03253	9.63226	-8.72224	6.92365e-06	0.00036763	4.18379
SLC17A4	-3.47192	7.34003	-8.72211	6.92452e-06	0.00036763	4.18366
HCK	1.79582	9.83322	8.71375	6.98233e-06	0.000369857	4.17497
NAMPT	1.78183	12.5745	8.7107	7.00351e-06	0.000370048	4.1718
PLXNC1	1.69599	9.49423	8.70866	7.01769e-06	0.000370048	4.16969
MAOA	-2.39743	9.07754	-8.70073	7.07327e-06	0.000372137	4.16144
SLX1A	-1.18145	9.09863	-8.69412	7.11996e-06	0.00037291	4.15456
BCL2L14	-1.38495	7.32875	-8.68999	7.14935e-06	0.00037361	4.15025
ARHGEF5	-1.44915	8.23857	-8.68499	7.18506e-06	0.000374005	4.14504
ABCG2	-2.75821	7.57277	-8.68443	7.18901e-06	0.000374005	4.14447
SNX10	1.88669	9.58858	8.68005	7.2205e-06	0.000374807	4.13989
IL1RAP	1.95766	8.43254	8.67333	7.26901e-06	0.000376486	4.13289
MEDAG	2.48032	9.65012	8.66972	7.29525e-06	0.000377007	4.12912
MYO6	-1.93644	8.96737	-8.66454	7.33306e-06	0.000378123	4.12372
RHPN2	-2.20712	8.08964	-8.64958	7.44349e-06	0.00038297	4.10808
DYRK3	1.04511	7.83038	8.62071	7.66173e-06	0.000391605	4.07785
LINC00152	1.64274	9.97137	8.61549	7.70198e-06	0.000392263	4.07237
FGF7P2	1.86375	8.69752	8.60536	7.78066e-06	0.000394853	4.06174
LRRC25	1.69548	9.04955	8.60377	7.79303e-06	0.000394853	4.06008
HDHD3	-2.19086	8.02698	-8.59856	7.83396e-06	0.000396065	4.0546
IER3	2.40065	10.9864	8.58124	7.97156e-06	0.00040215	4.03638
RUNX1	1.35182	9.75846	8.57057	8.05764e-06	0.000405614	4.02514
MAGI3	-1.37702	8.68751	-8.55187	8.21089e-06	0.000410634	4.00542
ISX	-1.89764	7.42712	-8.55155	8.21358e-06	0.000410634	4.00508
BCL2A1	3.0483	8.84968	8.54983	8.22783e-06	0.000410634	4.00326
CCL3	3.58099	9.7318	8.54564	8.26265e-06	0.00041147	3.99884
ARHGEF35	-1.5271	8.21299	-8.53717	8.33363e-06	0.000413259	3.98989
MARVELD3	-1.53958	7.95812	-8.52966	8.39715e-06	0.000415163	3.98194
SPINT2	-1.80841	8.49129	-8.52785	8.41249e-06	0.000415163	3.98003
DPP4	-2.8858	10.523	-8.52633	8.42546e-06	0.000415163	3.97842
CXCR1	2.23445	8.42083	8.51696	8.5057e-06	0.000418233	3.9685
OSM	2.89599	7.84862	8.51041	8.56228e-06	0.000420129	3.96156
CTSL	2.01954	11.057	8.48079	8.82333e-06	0.000432028	3.93011
GAS1	1.24145	8.94324	8.47745	8.85329e-06	0.00043213	3.92656
CYP4F12	-1.99951	6.74583	-8.47643	8.86249e-06	0.00043213	3.92548
CST7	1.58336	9.5989	8.46945	8.92555e-06	0.000434296	3.91805
RASGRP4	1.41359	7.98622	8.43659	9.22918e-06	0.000446597	3.88302
CHPT1	-1.38373	10.188	-8.43588	9.23585e-06	0.000446597	3.88227
TMIGD1	-3.97828	7.49149	-8.429	9.30093e-06	0.000447969	3.87491
CLCA1	-6.85268	9.37865	-8.42881	9.30266e-06	0.000447969	3.87472
TMEM71	1.59382	8.8851	8.4253	9.33609e-06	0.000448652	3.87096
SLC10A5	-2.22165	6.00391	-8.42201	9.36747e-06	0.000449234	3.86744
ANKEF1	-1.16596	6.47501	-8.41981	9.38858e-06	0.000449321	3.86509
FUT3	-1.69724	7.08601	-8.40801	9.50248e-06	0.000452054	3.85246
FGFR4	-1.19185	7.4428	-8.40786	9.50387e-06	0.000452054	3.8523
FFAR3	1.62832	7.50939	8.39854	9.59487e-06	0.000454585	3.84232
SLC5A9	-2.74762	7.81024	-8.39842	9.59608e-06	0.000454585	3.84219
MOB3B	-1.26171	9.38026	-8.3927	9.65246e-06	0.000455596	3.83605
RNU6-1003P	2.21121	5.68282	8.39181	9.66125e-06	0.000455596	3.8351
ELTD1	1.31571	9.79679	8.39031	9.67606e-06	0.000455596	3.83349
TSPAN6	-1.66242	9.76386	-8.38092	9.76958e-06	0.000459072	3.82342
CDA	2.33967	8.61321	8.3749	9.83013e-06	0.000460945	3.81694
CD93	1.47392	10.0154	8.37302	9.84901e-06	0.000460945	3.81493
DENND5A	1.40347	9.96854	8.36286	9.95231e-06	0.000464846	3.804
BGN	1.46574	11.3707	8.36007	9.98078e-06	0.00046522	3.80101
SERPINB2	5.3338	9.7114	8.35818	1.00002e-05	0.00046522	3.79897
SDR42E1	-1.94749	7.05746	-8.35559	1.00268e-05	0.000465528	3.79619
DMBT1	-4.86401	9.431	-8.32608	1.03358e-05	0.000478921	3.76438
CLDN4	-1.2661	7.63664	-8.32232	1.0376e-05	0.000479826	3.76032
C1orf106	-1.11745	7.65185	-8.30118	1.06048e-05	0.000489436	3.73746
OGFRL1	1.07044	9.54264	8.2837	1.0798e-05	0.000496389	3.71853
PERP	-1.54103	9.47623	-8.27304	1.09177e-05	0.00049894	3.70697
ESRP2	-1.17004	7.38927	-8.26445	1.10153e-05	0.000502414	3.69765
BCAT1	2.12977	8.82506	8.24641	1.12233e-05	0.000509906	3.67804
DYSF	1.84833	8.65734	8.23967	1.13022e-05	0.000512491	3.67069
SLC5A4	-2.48522	7.46703	-8.214	1.16078e-05	0.000523358	3.64271
PFKFB3	2.12203	10.2593	8.21389	1.16092e-05	0.000523358	3.64259
CUBN	-3.16529	7.95965	-8.21032	1.16524e-05	0.000523454	3.6387
HSD11B1	1.95265	7.01764	8.19699	1.18154e-05	0.000528564	3.62413
LMCD1	1.78025	9.34622	8.19303	1.18643e-05	0.000529735	3.6198
NOX4	1.35784	6.6909	8.16758	1.21838e-05	0.000542961	3.59193
P4HA1	1.44617	9.54936	8.15688	1.2321e-05	0.000548027	3.58018
PCK1	-3.10005	7.82768	-8.13663	1.25851e-05	0.000558706	3.55794
SOAT2	-2.17622	7.63562	-8.13254	1.26393e-05	0.000560044	3.55343
C9orf72	1.13366	8.89258	8.12879	1.26891e-05	0.000561184	3.54931
CMTM4	-1.16344	8.13254	-8.1262	1.27235e-05	0.000561643	3.54646
SEMA4G	-2.16482	7.92372	-8.11795	1.28343e-05	0.000565463	3.53736
SCIN	-2.68125	6.81997	-8.10968	1.29463e-05	0.000567322	3.52825
CYP4F11	-1.09107	6.47785	-8.10944	1.29496e-05	0.000567322	3.52799
COBL	-1.72391	7.62728	-8.10752	1.29758e-05	0.000567405	3.52586
ZG16	-3.05887	7.82224	-8.10196	1.30519e-05	0.00056893	3.51972
PTPN12	1.17701	10.3928	8.1014	1.30595e-05	0.00056893	3.51912
SLC11A1	3.33179	8.54654	8.09575	1.31375e-05	0.000571259	3.51287
SLC2A12	-1.84618	7.0636	-8.09123	1.32002e-05	0.000572917	3.50787
FXYD3	-2.42527	9.24652	-8.07505	1.34271e-05	0.000581682	3.48999
DUSP4	1.17744	7.63192	8.07319	1.34536e-05	0.000581748	3.48792
FKBP10	1.09809	10.3253	8.0707	1.34889e-05	0.000582196	3.48517
SLC7A9	-3.57879	8.59212	-8.0677	1.35317e-05	0.000582964	3.48185
NLRC4	2.42254	7.56327	8.06054	1.36344e-05	0.000586305	3.47391
F10	-1.42717	8.51752	-8.0541	1.37275e-05	0.00058882	3.46677
PARD6B	-1.61636	8.50641	-8.053	1.37434e-05	0.00058882	3.46555
PRRG4	-1.28854	7.11664	-8.02353	1.41788e-05	0.000604592	3.43282
ITGB4	-1.88818	8.72072	-8.02283	1.41894e-05	0.000604592	3.43204
SLC2A14	1.87256	8.88847	8.01185	1.43555e-05	0.000610556	3.41982
PLEK2	-2.04195	8.74665	-8.00489	1.4462e-05	0.000613962	3.41206
TTC22	-1.47307	6.71873	-7.99613	1.45972e-05	0.000617609	3.40229
LIMS3L	1.00468	10.7055	7.99129	1.46726e-05	0.000617609	3.39689
TRPM6	-2.5135	7.95297	-7.99038	1.46868e-05	0.000617609	3.39587
PTGR1	-1.4704	8.83996	-7.98976	1.46964e-05	0.000617609	3.39519
EMILIN2	1.36832	8.79293	7.98909	1.47069e-05	0.000617609	3.39444
PLCB3	-1.38146	8.39011	-7.97321	1.49575e-05	0.000627003	3.3767
OLFM4	-3.33657	11.4409	-7.96834	1.50353e-05	0.000628948	3.37125
EXPH5	-1.75271	6.47314	-7.96694	1.50578e-05	0.000628948	3.36968
CEP170	1.37252	9.46962	7.96521	1.50855e-05	0.000628976	3.36775
BAIAP2L1	-3.06003	8.31217	-7.95997	1.51701e-05	0.000631374	3.36188
TGFB3	1.16955	8.96842	7.94791	1.53666e-05	0.000636844	3.34837
MYO1F	1.51328	8.88401	7.94788	1.53669e-05	0.000636844	3.34834
BCL6	2.01295	9.58286	7.9468	1.53847e-05	0.000636844	3.34713
MCTP1	1.75157	9.27891	7.94206	1.54628e-05	0.000636844	3.34181
KIF13B	-1.29849	8.76778	-7.9419	1.54655e-05	0.000636844	3.34163
MYO1D	-2.08562	8.78263	-7.93888	1.55154e-05	0.000637775	3.33824
NOD2	1.07957	6.96022	7.92502	1.5747e-05	0.000646155	3.32269
ITGAM	2.22886	9.006	7.92059	1.58219e-05	0.000648085	3.31771
NOX1	-2.11223	7.09891	-7.91676	1.58869e-05	0.000649605	3.3134
GCA	1.91831	9.37869	7.91418	1.59308e-05	0.000650262	3.3105
MEP1B	-4.52778	7.48166	-7.90377	1.61097e-05	0.000656412	3.29878
CYP2C9	-3.4194	7.8866	-7.89712	1.62249e-05	0.000659327	3.29129
BASP1	1.54352	10.9194	7.89638	1.62378e-05	0.000659327	3.29046
IL22RA1	-1.89714	7.62758	-7.89177	1.63182e-05	0.000661441	3.28527
NR3C2	-1.95058	7.57527	-7.88816	1.63816e-05	0.000662683	3.28119
SH3BGRL2	-1.9183	9.05973	-7.88326	1.64681e-05	0.000662683	3.27566
QPCT	1.76255	8.40472	7.88312	1.64705e-05	0.000662683	3.27551
TOX3	-1.60653	7.81527	-7.88132	1.65024e-05	0.000662683	3.27348
SPHK1	1.48029	8.27135	7.88104	1.65074e-05	0.000662683	3.27316
GFPT2	2.43859	9.07548	7.88036	1.65194e-05	0.000662683	3.27239
PDXDC1	-1.07977	10.3758	-7.86362	1.68195e-05	0.000672405	3.25349
CIDEC	-2.05009	7.73847	-7.85802	1.69212e-05	0.000675311	3.24716
EMR3	1.42999	8.09316	7.84358	1.71866e-05	0.000684734	3.2308
PIK3AP1	2.15416	10.1061	7.83559	1.73354e-05	0.000689481	3.22175
IGF2BP1	-1.15988	7.81654	-7.82837	1.7471e-05	0.000693437	3.21357
CAPN13	-2.03533	6.91887	-7.82713	1.74944e-05	0.000693437	3.21216
ALDH5A1	-1.23549	7.33596	-7.80102	1.79954e-05	0.000712085	3.18249
MIA2	-2.14006	5.8023	-7.78949	1.82216e-05	0.000719816	3.16937
TIMP1	1.61851	12.754	7.78483	1.83139e-05	0.000722238	3.16406
TSPAN12	-1.93242	8.83118	-7.77586	1.84931e-05	0.00072807	3.15383
CD14	2.00608	11.5151	7.77418	1.85268e-05	0.000728168	3.15191
EPS8L3	-2.53264	8.46913	-7.76794	1.86526e-05	0.000731041	3.1448
HPGD	-2.05728	9.8138	-7.76745	1.86626e-05	0.000731041	3.14424
SEC16B	-1.42403	7.15469	-7.75968	1.88209e-05	0.00073479	3.13536
IL1A	5.02324	8.79545	7.75966	1.88214e-05	0.00073479	3.13534
PMFBP1	-1.01423	6.55085	-7.75592	1.88981e-05	0.000736551	3.13106
MLPH	-1.03794	6.73998	-7.75102	1.89991e-05	0.000739251	3.12546
DEPDC7	-1.68442	6.83321	-7.74669	1.90888e-05	0.000741503	3.12051
TMEM171	-1.62607	7.57925	-7.72078	1.96354e-05	0.000761468	3.09083
TMEM37	-2.13648	9.46533	-7.718	1.96951e-05	0.000762513	3.08765
GPCPD1	1.06965	9.93341	7.71376	1.97864e-05	0.000764781	3.08278
GNA11	-1.95132	10.1913	-7.70655	1.9943e-05	0.000768034	3.0745
EFCAB4B	-1.33936	7.63357	-7.70533	1.99695e-05	0.000768034	3.0731
IHH	-1.34225	7.67954	-7.7002	2.00817e-05	0.000771079	3.06721
SAMD12	-1.81942	6.18276	-7.69463	2.02045e-05	0.000773158	3.0608
C1orf162	2.09783	10.6057	7.69405	2.02173e-05	0.000773158	3.06014
TSPAN13	-1.2805	9.34565	-7.68836	2.03436e-05	0.00077602	3.05359
CCL2	1.42448	12.1943	7.67621	2.06162e-05	0.000784283	3.0396
EPS8L2	-1.5275	8.10986	-7.66433	2.08865e-05	0.00079225	3.0259
CACNA1D	-1.58127	7.54831	-7.66352	2.09051e-05	0.00079225	3.02497
SPP1	3.13443	10.9696	7.6615	2.09514e-05	0.000792718	3.02264
HIF1A	1.16128	11.9964	7.65509	2.10994e-05	0.000797025	3.01524
HNF4A	-2.25622	8.89874	-7.64667	2.12955e-05	0.000803128	3.00552
CASK	-1.13559	9.66208	-7.61792	2.19801e-05	0.000826479	2.97224
ST3GAL6	1.05355	7.84972	7.61749	2.19904e-05	0.000826479	2.97175
TPST1	1.05241	9.48528	7.61477	2.20565e-05	0.000826479	2.9686
RAVER2	-2.09886	9.25918	-7.61279	2.21046e-05	0.000826952	2.9663
ABCA5	-1.76502	7.66901	-7.60379	2.23251e-05	0.000833864	2.95587
SPTLC3	-2.3252	8.56598	-7.60126	2.23876e-05	0.000834862	2.95292
NCKAP5	-1.19636	7.09884	-7.58705	2.27419e-05	0.000845366	2.93642
MAP7	-1.45438	8.09347	-7.57834	2.29621e-05	0.000852193	2.92628
OLR1	3.02793	8.30927	7.57674	2.30027e-05	0.000852343	2.92442
TMEM106C	-1.98973	9.92149	-7.57311	2.30952e-05	0.000854414	2.9202
GRHL2	-1.55145	7.0543	-7.56848	2.3214e-05	0.00085609	2.9148
TMEM229A	-1.98291	6.90909	-7.56517	2.32993e-05	0.000857877	2.91095
ELL2P1	1.62931	9.69477	7.5596	2.34434e-05	0.000861695	2.90446
NIPSNAP1	-1.04437	8.96317	-7.55831	2.34769e-05	0.000861695	2.90296
FGR	2.4729	9.54719	7.55392	2.35916e-05	0.000863371	2.89783
PPARA	-1.09718	8.66772	-7.55372	2.35967e-05	0.000863371	2.89761
MIR215	-3.79239	5.58894	-7.54659	2.37842e-05	0.000867508	2.88928
ENTPD5	-2.56245	8.34789	-7.54014	2.3955e-05	0.000872374	2.88175
S100A11	1.04891	12.0072	7.53841	2.40011e-05	0.00087269	2.87973
PCBP3	1.00182	8.0371	7.53204	2.41717e-05	0.000877523	2.87228
STEAP1	1.66782	8.85362	7.52814	2.42768e-05	0.000879966	2.86772
ITGAX	2.02417	8.99739	7.51122	2.47382e-05	0.00089391	2.84791
EPHA1	-1.05358	7.40244	-7.5085	2.48132e-05	0.000894196	2.84473
ACVR1C	-2.34539	7.58904	-7.50343	2.49537e-05	0.000897526	2.83879
GSTA1	-4.14923	8.56238	-7.49797	2.51059e-05	0.000901609	2.83239
RGN	-2.74882	6.47797	-7.49336	2.52354e-05	0.000904863	2.82698
SOX6	-1.60604	7.73709	-7.491	2.5302e-05	0.000904958	2.8242
CDCA7	-1.30957	7.94123	-7.48914	2.53545e-05	0.000904958	2.82202
ERBB2	-1.41751	8.72093	-7.4517	2.64385e-05	0.000942205	2.77798
ELOVL7	-3.04937	8.91652	-7.4501	2.64858e-05	0.00094245	2.7761
CLEC4D	2.72661	7.3031	7.44701	2.65779e-05	0.000943679	2.77244
CCL4L2	3.33993	9.98366	7.44622	2.66013e-05	0.000943679	2.77152
LLGL2	-1.30444	7.86851	-7.44249	2.67128e-05	0.000946193	2.76712
IL17RE	-1.40171	7.18789	-7.43596	2.69093e-05	0.000951707	2.7594
RILPL2	1.44537	8.67038	7.42626	2.72036e-05	0.000959206	2.74796
PKIB	-1.1311	6.53147	-7.42368	2.72828e-05	0.000960393	2.7449
SPI1	1.27769	9.57472	7.42247	2.73197e-05	0.000960393	2.74348
LGR4	-1.24117	9.56725	-7.41801	2.7457e-05	0.000962317	2.7382
CCDC125	-1.24708	8.7434	-7.41032	2.76954e-05	0.000969216	2.7291
LGALS3	-1.28239	9.56536	-7.40623	2.78231e-05	0.000972225	2.72426
LST1	1.33957	10.3381	7.39542	2.81638e-05	0.000979721	2.71145
GCNT3	-2.89841	8.25039	-7.3879	2.84037e-05	0.000986594	2.70253
ADAMTS4	2.26187	8.60413	7.38245	2.85786e-05	0.000989719	2.69607
LMO7	-2.28074	7.60469	-7.37497	2.88207e-05	0.000996624	2.68719
HTR2A	1.2087	6.70995	7.35546	2.94632e-05	0.00101733	2.66398
CHGB	-1.14416	7.05765	-7.34763	2.97253e-05	0.00102486	2.65466
BEST1	1.3603	7.75599	7.34268	2.98924e-05	0.0010291	2.64876
TNFRSF1B	1.36857	9.55924	7.33721	3.0078e-05	0.00103397	2.64224
CCDC68	-2.59868	6.82176	-7.3215	3.06185e-05	0.00104315	2.62349
C2orf15	-1.64175	5.18281	-7.32091	3.0639e-05	0.00104315	2.62279
AGXT2	-1.78157	6.62356	-7.31931	3.06946e-05	0.00104315	2.62088
AGTRAP	1.27716	9.29985	7.31907	3.07031e-05	0.00104315	2.62059
LILRA5	3.01143	8.63869	7.31674	3.07844e-05	0.00104438	2.6178
CLEC4E	3.18657	7.02462	7.3154	3.08312e-05	0.00104445	2.6162
LILRA2	2.06832	7.28203	7.29544	3.15388e-05	0.00106502	2.59232
NGEF	-1.17028	7.58372	-7.29442	3.15754e-05	0.00106502	2.59109
BDH1	-1.34728	7.3518	-7.28426	3.19427e-05	0.00107275	2.57892
SIGLEC9	1.86311	8.2278	7.28107	3.20587e-05	0.0010751	2.5751
FAM3B	-2.77574	7.34938	-7.26873	3.2513e-05	0.00108776	2.56029
CXCL14	-3.43378	10.0411	-7.26828	3.25297e-05	0.00108776	2.55975
DNPH1	-1.07194	10.1936	-7.2641	3.26853e-05	0.0010914	2.55472
NCF4	1.31405	8.63614	7.26071	3.28118e-05	0.00109406	2.55066
AQP3	-1.7378	8.8603	-7.24693	3.33322e-05	0.00110982	2.53409
NAPEPLD	-2.04018	8.18365	-7.23182	3.39137e-05	0.00112596	2.51588
C5orf30	-1.32492	7.73109	-7.2137	3.46251e-05	0.00114795	2.49401
APOA1	-3.28635	9.35669	-7.21157	3.47097e-05	0.00114912	2.49145
SLC2A5	-1.4365	7.9499	-7.20753	3.48709e-05	0.00115282	2.48657
GNA15	2.26393	9.14391	7.2045	3.49926e-05	0.0011552	2.4829
TNFAIP3	2.29074	11.2579	7.19988	3.51786e-05	0.00115863	2.47731
IL7	-1.39019	7.20721	-7.19945	3.5196e-05	0.00115863	2.47679
STEAP4	2.28839	9.20938	7.18649	3.57242e-05	0.00117271	2.46111
CCSER1	-1.43527	6.37357	-7.17748	3.60962e-05	0.00118259	2.4502
RHOQP2	1.27113	11.2894	7.17675	3.61266e-05	0.00118259	2.44931
MAP4K4	1.00806	9.70709	7.16766	3.65068e-05	0.00119169	2.43828
STAP2	-2.07359	7.41387	-7.16201	3.67452e-05	0.00119779	2.43143
MLXIPL	-1.49553	7.90226	-7.15899	3.68734e-05	0.00120029	2.42776
AQP11	-2.25202	7.58221	-7.15323	3.71194e-05	0.00120661	2.42076
MMP8	3.95984	7.73657	7.13807	3.77747e-05	0.0012245	2.40232
SSX2IP	-1.59063	8.12128	-7.13593	3.78681e-05	0.00122582	2.39972
HMGCS2	-3.11991	7.66408	-7.12976	3.81394e-05	0.00123289	2.3922
CLEC5A	3.19623	7.28029	7.12585	3.8312e-05	0.00123676	2.38745
CSF2RB	1.44011	9.40029	7.11118	3.89686e-05	0.00125621	2.36955
PDPN	1.93999	9.13488	7.10899	3.90676e-05	0.00125766	2.36687
SLC22A15	1.509	7.61194	7.10652	3.91795e-05	0.00125949	2.36386
RAB11FIP1	-1.03806	8.2924	-7.09876	3.95334e-05	0.00126741	2.35439
GRAMD1C	-1.95893	7.1295	-7.09731	3.95999e-05	0.0012678	2.35262
STARD10	-1.17359	9.39027	-7.09123	3.98803e-05	0.00127502	2.34519
TTC38	-1.25702	8.6538	-7.07396	4.06886e-05	0.00129776	2.32405
ELL3	-1.20133	6.8064	-7.07366	4.0703e-05	0.00129776	2.32367
GPR84	3.63513	8.32277	7.07149	4.08061e-05	0.00129927	2.32101
ZNF57	-1.16552	8.19848	-7.06557	4.10878e-05	0.00130468	2.31376
DACH1	-1.42179	8.0458	-7.0506	4.18108e-05	0.00132583	2.29539
USP2	-1.12871	8.18399	-7.04185	4.22396e-05	0.00133579	2.28463
CCL24	-1.74038	7.62851	-7.03421	4.2618e-05	0.00134277	2.27524
PPP1R15A	1.20545	10.2581	7.03406	4.2625e-05	0.00134277	2.27506
FUT6	-1.18703	7.38871	-7.0339	4.26332e-05	0.00134277	2.27486
ABO	-1.51333	8.10802	-7.02434	4.31119e-05	0.00135419	2.2631
SLC9A3R1	-1.59394	10.5127	-7.01264	4.37059e-05	0.001371	2.24868
ABL2	1.16044	8.6997	7.00231	4.42378e-05	0.00138582	2.23593
CXADR	-2.55118	9.37802	-6.99136	4.4809e-05	0.0014013	2.22242
NFKBIA	1.40589	12.0522	6.99054	4.48523e-05	0.0014013	2.2214
CERS6	-1.0307	10.641	-6.98534	4.51264e-05	0.0014061	2.21498
AVPI1	-1.49547	8.82628	-6.9827	4.52664e-05	0.00140858	2.21171
MAFB	1.11726	8.92813	6.97322	4.57731e-05	0.00142244	2.19999
NPNT	-2.11179	9.91759	-6.97129	4.58771e-05	0.00142311	2.19759
OSMR	1.89226	10.3446	6.96943	4.59777e-05	0.00142311	2.19528
CCL3L3	3.56756	10.5633	6.96035	4.64708e-05	0.00143646	2.18404
BDH2P1	-1.06576	9.61343	-6.94745	4.71821e-05	0.00145459	2.16804
ALPL	2.70211	9.33514	6.93181	4.80595e-05	0.00147579	2.14862
ARHGAP32	-1.06449	8.78283	-6.93061	4.81279e-05	0.00147594	2.14712
AKAP2	1.01593	9.02824	6.90402	4.96637e-05	0.00151705	2.11401
SLC46A3	-3.09219	9.06838	-6.89889	4.99659e-05	0.00152429	2.10762
ATP1B1	-1.61932	10.2254	-6.89205	5.0372e-05	0.00153266	2.09909
KRT18P11	-1.46502	7.88348	-6.88852	5.05835e-05	0.00153709	2.09467
BPHL	-1.75539	8.19808	-6.88361	5.08786e-05	0.00154167	2.08854
FAM177B	-1.73681	6.34871	-6.88271	5.09327e-05	0.00154167	2.08742
SLC39A8	1.52367	10.2638	6.8741	5.14558e-05	0.00155549	2.07665
DEFA6	-4.00344	7.95371	-6.87102	5.1644e-05	0.00155771	2.0728
XKRX	-1.11339	5.69985	-6.87071	5.1663e-05	0.00155771	2.07242
COL6A5	-1.88056	6.86922	-6.85852	5.24165e-05	0.00157636	2.05715
SLC28A2	-2.74962	7.02701	-6.85851	5.24169e-05	0.00157636	2.05715
RNF24	1.14229	9.25229	6.85633	5.25531e-05	0.00157842	2.05441
CEL	-2.99507	7.34897	-6.85446	5.26699e-05	0.00157989	2.05207
CLYBL	-1.60746	7.10806	-6.84902	5.30117e-05	0.00158781	2.04525
AMPD3	1.69184	8.44543	6.8481	5.30701e-05	0.00158781	2.04409
CEACAM6	-2.99211	8.14904	-6.84501	5.32656e-05	0.00159162	2.04022
GLOD5	-1.21718	6.59593	-6.82816	5.4345e-05	0.00161148	2.01907
KYNU	2.21125	8.64999	6.82423	5.46003e-05	0.00161443	2.01413
KRT19	-1.90374	8.45853	-6.82343	5.46526e-05	0.00161443	2.01312
EVI2B	1.03649	11.6987	6.82086	5.48204e-05	0.00161629	2.00989
MAP3K13	-2.26331	7.42583	-6.81305	5.53336e-05	0.0016263	2.00007
TCN2	-1.30088	9.14333	-6.80763	5.56928e-05	0.00163069	1.99325
SIRPB1	1.94778	8.24989	6.79875	5.62871e-05	0.00164603	1.98206
FBP1	-2.6697	9.47546	-6.79642	5.64442e-05	0.00164855	1.97912
LIPN	2.34791	6.29998	6.79166	5.67663e-05	0.00165589	1.97312
CYTH4	1.20874	8.66889	6.79028	5.68599e-05	0.00165654	1.97138
LCP2	1.57796	10.4261	6.78919	5.69344e-05	0.00165664	1.97
TUBAL3	-2.14916	7.0585	-6.78795	5.70188e-05	0.00165703	1.96844
MYO5C	-1.38145	6.93315	-6.78454	5.7252e-05	0.00165967	1.96414
CSGALNACT2	1.46274	9.83064	6.78216	5.74152e-05	0.00166027	1.96114
GPR97	2.70382	9.22906	6.77784	5.77136e-05	0.00166683	1.95567
FCGR2A	2.17638	10.1153	6.77637	5.78153e-05	0.0016677	1.95382
PPIP5K1	-1.32043	8.92717	-6.76872	5.83474e-05	0.00167626	1.94416
CASP6	-1.86626	7.6496	-6.76397	5.86807e-05	0.00167926	1.93815
SLC30A2	-1.27681	7.37199	-6.76143	5.88602e-05	0.00167926	1.93493
CD163	2.16091	9.68363	6.76091	5.88969e-05	0.00167926	1.93428
CD160	-1.71974	6.58634	-6.76091	5.88969e-05	0.00167926	1.93428
DNASE1L3	-2.39185	7.19222	-6.76035	5.89367e-05	0.00167926	1.93356
CFP	1.35663	8.61511	6.76035	5.89367e-05	0.00167926	1.93356
PIK3R5	1.55925	8.53139	6.75013	5.96641e-05	0.00169468	1.92063
FCN1	1.39006	8.96526	6.74971	5.96945e-05	0.00169468	1.92009
AIG1	-1.38502	8.54787	-6.74969	5.9696e-05	0.00169468	1.92007
IL1R2	4.27067	9.52169	6.74541	6.00037e-05	0.00170134	1.91465
BLNK	-2.69232	7.92593	-6.74241	6.02204e-05	0.0017037	1.91085
RCN3	1.12448	9.43463	6.74066	6.03476e-05	0.0017037	1.90862
AKR7L	-1.14463	6.75116	-6.73885	6.04789e-05	0.0017037	1.90633
MIR31HG	-1.14549	5.75418	-6.73858	6.04989e-05	0.0017037	1.90598
GALNT5	-1.87013	7.67307	-6.73726	6.05945e-05	0.0017037	1.90432
TNC	1.06952	11.2429	6.73302	6.09044e-05	0.00170818	1.89894
NPC1L1	-2.07251	8.3492	-6.73154	6.1013e-05	0.00170917	1.89706
PHLDA1	1.347	9.44189	6.72786	6.12842e-05	0.00171471	1.89239
FAM160A1	-1.58923	7.78264	-6.72483	6.15081e-05	0.00171891	1.88854
DHRS1	-1.11711	8.22577	-6.71336	6.23647e-05	0.00173444	1.87396
PPARGC1A	-1.42695	8.85835	-6.7132	6.23765e-05	0.00173444	1.87376
SLC36A4	1.45756	7.75564	6.71241	6.24358e-05	0.00173444	1.87276
THBD	1.27254	9.62881	6.71101	6.25416e-05	0.00173531	1.87097
PTGR2	-1.00547	6.85217	-6.70833	6.27436e-05	0.00173884	1.86757
MIR223	2.08488	8.49046	6.70693	6.28501e-05	0.0017393	1.86579
ENPEP	-2.66906	9.90226	-6.70495	6.30007e-05	0.0017393	1.86326
RAB3IP	-1.19359	8.04481	-6.70494	6.30011e-05	0.0017393	1.86326
MCEMP1	2.37435	8.0537	6.70418	6.30586e-05	0.0017393	1.86229
RNASE2	2.53389	8.25899	6.70023	6.33606e-05	0.00174556	1.85726
OVOL1	-1.33732	7.72572	-6.69059	6.41029e-05	0.0017577	1.84498
FAM47E	-1.45791	6.00533	-6.68672	6.44033e-05	0.00176305	1.84005
FMNL1	1.46836	8.86574	6.68497	6.45396e-05	0.00176305	1.83782
ACOT11	-1.38763	7.6758	-6.67931	6.4983e-05	0.00177141	1.8306
HBEGF	2.13854	11.0359	6.67707	6.51592e-05	0.00177414	1.82774
HAPLN1	-1.56243	7.16296	-6.67193	6.5566e-05	0.00178095	1.82118
CYP4F2	-1.83003	7.10758	-6.6718	6.55763e-05	0.00178095	1.82102
DOK3	1.09919	8.05013	6.66499	6.612e-05	0.00178985	1.81231
LIF	2.10697	8.04846	6.66003	6.65183e-05	0.00179766	1.80598
RNF149	1.02174	9.80568	6.65948	6.65628e-05	0.00179766	1.80527
TMEM45A	1.14954	8.58738	6.65748	6.67244e-05	0.00179994	1.80271
PNPLA8	1.08119	9.27537	6.65154	6.7207e-05	0.00181086	1.79512
PPFIBP2	-1.21062	8.17127	-6.64505	6.7739e-05	0.00181889	1.7868
FAM3C	-1.63701	10.0856	-6.64288	6.79174e-05	0.00181911	1.78403
CCL28	-1.30825	6.59534	-6.64273	6.79297e-05	0.00181911	1.78384
SYTL5	-1.47558	5.54756	-6.64205	6.79861e-05	0.00181911	1.78296
DSE	1.30099	9.41173	6.64116	6.80594e-05	0.00181911	1.78183
WISP1	1.47604	8.71949	6.62887	6.90841e-05	0.00183806	1.76607
FMO5	-2.87335	7.40462	-6.62515	6.9397e-05	0.00184091	1.7613
KNG1	-1.21635	5.90067	-6.62479	6.9428e-05	0.00184091	1.76083
MRAP2	-1.33832	6.79386	-6.6148	7.0277e-05	0.0018613	1.74802
SOSTDC1	-1.96566	6.57031	-6.61184	7.05314e-05	0.00186592	1.74421
CCNG1	-1.05401	11.5318	-6.60444	7.11705e-05	0.00187897	1.73469
PRR15	-1.82085	8.70272	-6.60011	7.15468e-05	0.00188636	1.72913
WAS	1.06263	8.7462	6.59608	7.18999e-05	0.00189169	1.72394
CCR1	1.88855	8.76243	6.59595	7.19113e-05	0.00189169	1.72378
CR1	2.07475	8.47975	6.592	7.22591e-05	0.00189832	1.71869
MYB	-1.79023	7.88006	-6.58984	7.24494e-05	0.00189832	1.71591
CMBL	-2.48434	8.52821	-6.5894	7.24883e-05	0.00189832	1.71535
BMP3	-1.87696	7.89335	-6.58939	7.24892e-05	0.00189832	1.71533
STK10	1.11495	9.19989	6.56774	7.44343e-05	0.00194054	1.68741
IL10	1.22377	7.43541	6.56478	7.47039e-05	0.00194407	1.6836
CDX2	-1.50151	8.29821	-6.55762	7.53619e-05	0.00195704	1.67435
NOSTRIN	-1.66247	8.00878	-6.55718	7.54031e-05	0.00195704	1.67377
XK	-1.88429	7.2122	-6.55305	7.57854e-05	0.00196204	1.66844
TMEM220	-1.77897	7.91321	-6.54394	7.66368e-05	0.00197367	1.65666
PPM1N	1.47436	7.74465	6.53883	7.71185e-05	0.00198093	1.65005
MPC2	-1.18687	9.87974	-6.53556	7.74286e-05	0.00198093	1.64582
PDE4B	1.27916	8.55193	6.52924	7.80328e-05	0.00198749	1.63762
MFSD6	-1.22078	9.0442	-6.52859	7.80944e-05	0.00198749	1.63679
MYO1G	1.4205	8.49128	6.52842	7.81112e-05	0.00198749	1.63656
SLC43A3	1.55216	10.7841	6.52603	7.83412e-05	0.00199117	1.63346
NIPAL1	-2.0942	7.82807	-6.52221	7.871e-05	0.00199836	1.62851
STC1	2.60074	8.72426	6.50995	7.99058e-05	0.00202211	1.61261
ADH6	-2.05597	6.21413	-6.49694	8.11972e-05	0.00205043	1.5957
TMEM154	1.74771	8.95408	6.48391	8.25129e-05	0.00208131	1.57875
MMP2	1.06957	11.8525	6.46135	8.48462e-05	0.00213785	1.54934
PRRX1	1.9813	8.92182	6.45767	8.52329e-05	0.00214527	1.54454
SULT1A1	-1.13706	7.15259	-6.45624	8.53845e-05	0.00214677	1.54267
PUS10	-1.84466	7.42329	-6.45198	8.58357e-05	0.00215364	1.53711
REEP6	-2.14967	9.20971	-6.44833	8.62249e-05	0.00216091	1.53234
ROPN1L	1.93296	7.9078	6.43921	8.72048e-05	0.00218312	1.52042
FLRT3	-1.47753	8.17326	-6.43604	8.75482e-05	0.0021865	1.51628
APOBEC3A	1.52157	7.45115	6.43537	8.76212e-05	0.0021865	1.5154
SERPINE1	3.09485	10.3685	6.43318	8.78598e-05	0.00219011	1.51253
HPGDS	-2.20664	7.67595	-6.42666	8.85733e-05	0.00220137	1.504
ARL14	-2.11555	6.87119	-6.42638	8.86049e-05	0.00220137	1.50362
EMR2	1.68154	9.18113	6.42506	8.87498e-05	0.00220137	1.5019
LINC00483	-2.16608	7.19608	-6.42132	8.9163e-05	0.00220834	1.497
SOCS3	1.8222	9.57907	6.42049	8.92547e-05	0.00220834	1.49592
SRPX2	1.49439	8.90483	6.41153	9.02552e-05	0.00222837	1.48416
SLED1	1.76139	6.90619	6.40624	9.0851e-05	0.0022407	1.47722
LNX2	-1.51015	8.87217	-6.40313	9.12026e-05	0.002247	1.47315
XPNPEP2	-2.78875	10.1173	-6.39612	9.20026e-05	0.00226193	1.46394
TMC4	-1.89656	8.16143	-6.39337	9.23188e-05	0.00226284	1.46032
SEMA6D	-1.80811	9.20899	-6.38914	9.28064e-05	0.00226954	1.45476
TRHDE	-1.83114	7.0634	-6.38621	9.31461e-05	0.00227121	1.45091
EPT1	-1.4681	8.63187	-6.38573	9.32014e-05	0.00227121	1.45028
SEMA6A	-1.6389	9.51073	-6.38525	9.32572e-05	0.00227121	1.44965
ACSL4	1.13027	8.94581	6.38159	9.36846e-05	0.00227743	1.44483
RNF144B	2.29813	9.56299	6.36896	9.5173e-05	0.00231062	1.4282
CBR1	-1.60487	8.78468	-6.36564	9.55686e-05	0.00231781	1.42383
SIRPD	1.1595	6.51832	6.36438	9.57192e-05	0.00231888	1.42217
IYD	-1.06617	6.90587	-6.333	9.95533e-05	0.00239491	1.38074
CASZ1	-1.08229	8.29222	-6.33007	9.99194e-05	0.00239911	1.37687
MAFF	1.02401	8.21309	6.32784	0.0001002	0.00240264	1.37391
CAPN5	-1.01516	8.74596	-6.3259	0.000100444	0.002406	1.37135
LAMA1	1.10957	6.87111	6.31637	0.000101653	0.00242997	1.35873
NR0B2	-2.19539	7.73446	-6.30216	0.000103484	0.00247121	1.3399
NLRP3	2.16725	8.50738	6.29065	0.000104995	0.00250215	1.32462
DQX1	-1.55611	7.25071	-6.28903	0.000105208	0.0025042	1.32247
PEPD	-1.24023	10.6409	-6.28757	0.000105403	0.0025042	1.32052
PTPRR	-1.27036	6.79055	-6.28642	0.000105555	0.00250527	1.319
CNGA1	-1.06047	4.98628	-6.2753	0.000107045	0.00253196	1.30422
NEO1	-1.49361	10.0396	-6.27479	0.000107114	0.00253196	1.30353
NUDT12	-1.4713	7.13502	-6.26817	0.000108012	0.00255059	1.29473
NUPL1	1.01491	9.31271	6.26313	0.000108701	0.00256427	1.28802
ELL2	1.24398	9.72699	6.26066	0.000109041	0.00256968	1.28473
SIGLEC5	2.13869	8.23455	6.25386	0.000109982	0.00258483	1.27566
LHPP	-1.11199	8.69306	-6.24425	0.000111327	0.002613	1.26284
NAALADL1	-2.1911	8.66682	-6.23919	0.000112042	0.00262713	1.25609
DSG2	-3.72586	8.41017	-6.23083	0.000113235	0.00265242	1.24492
MTMR11	-1.12085	8.45449	-6.22898	0.000113501	0.00265599	1.24245
LEAP2	-1.94407	7.32243	-6.22615	0.000113908	0.00266018	1.23867
SCAMP5	-1.06256	8.61675	-6.21897	0.000114949	0.00268116	1.22907
MS4A10	-3.31842	7.5873	-6.20746	0.000116641	0.00271584	1.21366
ANGPT2	1.86467	8.49714	6.20307	0.000117293	0.00272558	1.20778
LPCAT1	1.10615	9.24431	6.19494	0.000118512	0.00274841	1.19688
PRODH	-2.25709	7.49986	-6.18389	0.000120191	0.00277905	1.18204
CEACAM3	1.21351	8.12977	6.18284	0.000120351	0.00278	1.18064
FAT1	-1.20179	10.5274	-6.17992	0.000120799	0.00278759	1.17672
APBB1IP	1.32882	8.94787	6.17564	0.00012146	0.00279501	1.17096
SULT1E1	-2.89247	8.72952	-6.1755	0.00012148	0.00279501	1.17078
B3GNT3	-1.92289	8.62609	-6.17425	0.000121674	0.00279671	1.1691
FXYD5	1.01723	9.29617	6.16757	0.000122715	0.00281231	1.16012
SLC37A2	-1.38238	8.31178	-6.16355	0.000123347	0.00281848	1.1547
CSF2RA	1.35106	8.2108	6.15602	0.000124538	0.0028401	1.14457
PLEK	2.22663	9.952	6.14471	0.00012635	0.00287582	1.12933
BCKDHB	-1.02357	8.74243	-6.134	0.000128093	0.00291264	1.11488
CIDEB	-1.0431	8.56832	-6.12909	0.0001289	0.00292814	1.10826
SLC25A37	1.7655	10.1433	6.12567	0.000129466	0.00293814	1.10363
IL1RN	3.54443	8.53819	6.11977	0.000130447	0.00295191	1.09567
SLC35G1	-1.75561	8.07565	-6.11781	0.000130776	0.00295349	1.09301
LPGAT1	-1.25947	9.55022	-6.11536	0.000131188	0.00295545	1.0897
CAMK2N1	-1.21807	11.1291	-6.11361	0.000131482	0.00295797	1.08733
PREX1	1.29235	9.25669	6.10822	0.000132395	0.00297276	1.08004
AGPAT2	-1.29698	9.51558	-6.10274	0.000133329	0.00298939	1.07262
NCMAP	-1.32825	7.44344	-6.10237	0.000133392	0.00298939	1.07213
GLIS3	1.66539	8.43773	6.09852	0.000134053	0.00299556	1.06691
NPL	1.23678	8.22285	6.09716	0.000134287	0.00299791	1.06508
FSTL3	1.2891	9.24238	6.09252	0.000135091	0.00300722	1.05878
RGCC	1.17209	9.54629	6.08936	0.000135639	0.00301314	1.0545
SEMA6B	1.2763	8.45901	6.08876	0.000135744	0.00301314	1.05369
AZGP1	-1.156	7.09429	-6.08122	0.000137068	0.00303947	1.04345
DENND5B	-1.59636	8.36244	-6.08052	0.000137191	0.00303947	1.04251
C11orf96	1.05566	8.99841	6.07311	0.000138505	0.00305502	1.03245
EPB41L4B	-1.3844	7.5121	-6.07287	0.000138549	0.00305502	1.03212
FABP4	1.59766	8.01295	6.06857	0.000139317	0.00306906	1.02629
ERN2	-1.37494	7.5834	-6.06488	0.000139983	0.00307805	1.02126
FAM101B	1.04543	9.93813	6.06484	0.000139989	0.00307805	1.02121
KCNAB2	1.09044	8.65372	6.05257	0.000142222	0.00311537	1.00453
ENPP7	-2.0569	7.80556	-6.04982	0.000142728	0.00312352	1.00078
C5	-1.72763	7.22034	-6.04773	0.000143113	0.0031276	0.997937
C1orf180	-1.50535	6.02752	-6.04736	0.000143182	0.0031276	0.997427
CXCL3	1.58378	7.39376	6.04193	0.000144189	0.00314076	0.990036
ADAMTSL4-AS1	1.10332	7.36165	6.03299	0.000145865	0.00317134	0.977848
LILRB2	1.87412	9.15007	6.03026	0.00014638	0.00317957	0.974133
ARRB2	1.00673	10.4854	6.02128	0.000148091	0.00320777	0.961872
ACSF2	-1.80273	7.95176	-6.01901	0.000148528	0.00321424	0.95877
TRIM31	-1.75762	6.76401	-6.0154	0.000149223	0.00322283	0.953842
HMGN1P36	1.08298	9.09448	6.0148	0.00014934	0.00322283	0.953021
KCNJ16	-1.61442	6.714	-6.00527	0.000151196	0.00325687	0.939988
GYG1	1.03656	10.1568	5.99808	0.000152612	0.00328129	0.930162
BRI3BP	-1.71359	8.75548	-5.99497	0.000153229	0.00328898	0.925905
KCNE1	1.44131	7.78994	5.99486	0.000153251	0.00328898	0.925751
OR2A7	-1.71339	8.0751	-5.98081	0.000156073	0.00334338	0.906508
CLDN3	-1.79566	9.63283	-5.97051	0.000158179	0.00337917	0.892377
SERPINE2	1.35328	9.6952	5.9676	0.00015878	0.0033889	0.888376
B3GALT5	-2.0481	7.79444	-5.96604	0.000159103	0.0033927	0.88623
CD300A	1.29713	9.17398	5.96132	0.000160083	0.00340984	0.879754
NPY4R	-1.11976	5.92137	-5.95416	0.000161584	0.00342991	0.869913
PLCB4	-1.19405	7.95192	-5.95317	0.000161792	0.0034312	0.868558
PRKCZ	-1.47697	7.92485	-5.94655	0.000163196	0.00345783	0.859445
FGF9	-1.70016	6.82695	-5.94526	0.000163471	0.0034604	0.857673
HEBP1	-1.78373	9.84339	-5.94458	0.000163615	0.0034604	0.856744
GPR4	1.32231	8.35865	5.93986	0.000164627	0.00347552	0.850236
MFSD2A	-1.32727	8.80264	-5.93112	0.000166517	0.00350588	0.838202
CPS1-IT1	-1.25236	5.48442	-5.92954	0.00016686	0.00350994	0.836028
SCP2	-1.3519	9.24578	-5.92684	0.00016745	0.00351917	0.832307
IL17RA	1.07328	9.6179	5.91742	0.000169527	0.0035596	0.819311
KRT18	-2.17095	10.1479	-5.9066	0.000171945	0.00360389	0.804373
EHHADH	-1.12783	6.9965	-5.89918	0.000173626	0.00363301	0.794113
HGF	1.21177	7.68036	5.89909	0.000173646	0.00363301	0.793993
LAMC2	-1.5558	7.64761	-5.89541	0.000174486	0.00363841	0.788907
NXPE2	-1.60587	6.24234	-5.89529	0.000174514	0.00363841	0.788737
DOK4	-1.23145	8.40915	-5.89522	0.000174529	0.00363841	0.788647
GATM	-1.86323	9.60974	-5.89039	0.000175639	0.00365828	0.781961
LIMK2	1.07749	9.06507	5.88911	0.000175933	0.00366113	0.780197
CCRL2	1.34528	8.51474	5.88412	0.000177089	0.0036819	0.77329
TSPO	1.15436	9.42091	5.881	0.000177816	0.00369373	0.768968
ATP8B1	-1.90322	9.36708	-5.87473	0.000179288	0.00372002	0.760277
MARC2	-1.73062	8.05231	-5.87299	0.000179699	0.00372002	0.757861
CPO	-3.00206	7.20908	-5.8729	0.00017972	0.00372002	0.757736
TMEM62	-1.29605	8.70835	-5.86978	0.000180459	0.00373199	0.753413
DNMBP	-1.13044	8.84458	-5.86554	0.000181468	0.00374622	0.74753
DEFA5	-4.51935	8.89905	-5.85015	0.000185182	0.00381276	0.726168
HPSE	1.64576	8.10035	5.84909	0.000185442	0.00381473	0.724692
ANK3	-1.45463	8.37602	-5.84637	0.000186108	0.00382505	0.720912
ITPK1	-1.10748	9.50959	-5.84342	0.000186831	0.00383655	0.716819
ALOX5	1.12042	10.1888	5.83372	0.000189238	0.00387914	0.703322
ZFP3	-1.04527	7.98897	-5.8327	0.000189494	0.00388097	0.701897
SEMA3B	-1.25085	7.62859	-5.83189	0.000189697	0.00388171	0.700771
PLA2G12A	-1.05739	8.87329	-5.82739	0.000190827	0.00389799	0.694507
S100G	-2.01441	5.10904	-5.82017	0.000192656	0.00392502	0.684453
TYROBP	1.06297	11.7159	5.81844	0.000193096	0.00392614	0.682045
DOLPP1	-1.05588	7.97214	-5.81693	0.000193483	0.00392813	0.679936
RAB13	1.18834	9.94815	5.80559	0.000196408	0.00397713	0.664114
NFKB2	1.14836	9.1524	5.80385	0.000196861	0.00398285	0.661683
ADAMTS9	1.7191	10.2289	5.80184	0.000197384	0.00398996	0.658888
HCAR2	2.39064	8.03012	5.78511	0.00020181	0.00406182	0.635507
ST3GAL1	1.30782	8.84209	5.7832	0.000202324	0.00406864	0.632827
PLAU	1.62446	9.48022	5.77993	0.000203201	0.00408277	0.628264
PLD1	-1.595	9.55086	-5.77532	0.000204449	0.00409874	0.621808
ITLN2	-2.27413	6.40021	-5.77505	0.000204524	0.00409874	0.621424
ALOX5AP	2.35819	11.7018	5.76774	0.000206518	0.00413161	0.611193
MMP15	-1.47212	7.66621	-5.76011	0.000208624	0.00416301	0.600499
CLMN	-1.03462	8.72631	-5.75796	0.000209223	0.00416775	0.597476
SH2D1B	-1.31973	6.31266	-5.75733	0.000209398	0.00416775	0.596593
SUCLG1	-1.35034	10.111	-5.75525	0.000209978	0.00417573	0.593678
SLC25A1	-1.08215	9.43886	-5.74537	0.000212759	0.00422078	0.579808
ID1	-1.2175	9.49169	-5.74527	0.000212786	0.00422078	0.579671
VAV1	1.13264	8.50194	5.71547	0.000221416	0.00436964	0.537762
UPP1	1.79181	7.92136	5.71419	0.000221794	0.00437339	0.535966
ITGB2	1.51147	9.98838	5.70835	0.000223534	0.00439365	0.527728
RAB17	-1.31499	7.62741	-5.70565	0.000224342	0.00440501	0.523922
KCNJ2	1.08895	8.00201	5.70464	0.000224645	0.00440723	0.522501
IGSF6	1.28336	10.9955	5.7003	0.000225954	0.00442043	0.516376
THBS1	1.50271	12.8198	5.69989	0.000226076	0.00442043	0.515807
MME	-2.92774	10.5571	-5.6974	0.00022683	0.00442775	0.512296
GREM1	1.20821	12.2163	5.69443	0.000227734	0.00443795	0.508105
TJP3	-1.36049	8.51987	-5.69256	0.000228305	0.00444537	0.505464
NNMT	2.27771	10.4736	5.69078	0.00022885	0.0044493	0.502949
ANKH	-1.2341	8.61846	-5.69003	0.00022908	0.0044493	0.501894
QPRT	-1.59437	8.8641	-5.68937	0.000229284	0.00444957	0.500952
CAPG	1.20385	8.77291	5.68454	0.000230774	0.00446882	0.494128
RASSF2	1.08179	10.1005	5.68055	0.000232011	0.00447826	0.488492
RAI14	1.61266	9.81167	5.67728	0.00023303	0.00448861	0.483874
DCUN1D3	1.01399	9.74237	5.67231	0.00023459	0.00451488	0.476838
C1orf115	-1.7151	9.23766	-5.67095	0.000235018	0.00451488	0.474917
SLCO3A1	1.06143	9.68027	5.67047	0.000235168	0.00451488	0.474245
TMEM252	-1.63024	6.58499	-5.66223	0.000237787	0.00455017	0.46257
TLR3	-1.44335	9.19517	-5.65535	0.000239994	0.00458863	0.452834
HTR4	-1.57312	7.52585	-5.65289	0.00024079	0.00459632	0.449342
PTPRH	-1.71782	7.73645	-5.64531	0.000243257	0.00462824	0.4386
UNC93A	-2.23567	6.9707	-5.64393	0.000243709	0.00463306	0.436642
GALM	-2.10565	8.78418	-5.62157	0.000251165	0.00472495	0.404885
SIAE	-1.38348	8.0145	-5.62047	0.000251539	0.00472793	0.403313
EDN3	-1.4239	8.18087	-5.6096	0.000255256	0.00478377	0.387857
NHSL1	-2.18671	8.86291	-5.6002	0.000258519	0.00482797	0.374469
VNN3	1.47814	6.40745	5.59257	0.0002612	0.00486245	0.363598
RAPGEFL1	-1.70687	7.38991	-5.58544	0.000263733	0.00489787	0.353426
TNFSF10	-1.64527	11.5106	-5.58409	0.000264216	0.00490294	0.351497
ITPR3	-1.31731	8.89038	-5.58038	0.000265548	0.00492372	0.3462
CHN2	-2.04607	8.68609	-5.57802	0.000266398	0.00493164	0.342833
SH3PXD2B	1.38453	10.0081	5.57606	0.000267108	0.00494086	0.340028
INHBA	2.57317	9.32108	5.57353	0.000268027	0.00495305	0.336408
PCSK1	-1.36222	7.74467	-5.57307	0.000268192	0.00495305	0.33576
GRAMD3	-1.40383	8.61056	-5.55247	0.000275797	0.0050694	0.306294
MAMDC2	-1.52482	8.00286	-5.55081	0.000276421	0.00507286	0.303915
PADI4	1.85553	7.1153	5.54631	0.000278116	0.00509248	0.297474
DRAM1	1.39943	8.93945	5.53632	0.00028192	0.0051535	0.283158
GOLIM4	-1.2894	10.5898	-5.535	0.000282426	0.0051587	0.281268
IL18R1	2.2385	8.19782	5.53255	0.000283371	0.0051657	0.27775
ACOX1	-1.15259	9.42289	-5.53033	0.000284231	0.00517545	0.274556
TRIM14	-1.36629	8.70349	-5.52951	0.000284548	0.00517717	0.273383
APOBEC2	-1.06594	6.69717	-5.52224	0.000287381	0.00522057	0.262944
FTH1P11	1.36307	9.6499	5.50658	0.000293586	0.00530434	0.24044
CD2AP	-1.73244	10.2172	-5.50344	0.000294845	0.00531473	0.235932
LIMA1	-1.39699	10.4701	-5.50251	0.00029522	0.00531561	0.234592
TDP2	-1.52711	10.323	-5.49413	0.000298619	0.0053579	0.22253
ANO5	-1.33786	7.24037	-5.49141	0.000299733	0.00537374	0.218609
SFXN3	-1.01883	9.29013	-5.48323	0.000303104	0.00541752	0.206827
CP	-1.35035	6.21503	-5.48219	0.000303535	0.00542106	0.205329
AGTPBP1	1.01443	8.73388	5.47893	0.000304896	0.0054412	0.200617
C3AR1	1.91717	10.3667	5.4765	0.000305912	0.00545515	0.197113
ECRP	2.19489	7.70676	5.47144	0.000308038	0.00547432	0.189815
PPBP	1.90995	8.08194	5.46894	0.000309093	0.0054867	0.186215
PTPRK	-1.16868	9.56963	-5.45551	0.000314841	0.00556331	0.166805
GALNT12	-1.47081	8.53628	-5.45331	0.000315792	0.00557588	0.163629
SLC17A5	-1.16579	10.0174	-5.44864	0.000317824	0.00560328	0.156872
FAM135A	-1.63404	8.63674	-5.44732	0.000318403	0.00560499	0.154957
CYP7B1	1.07527	8.79099	5.43762	0.000322671	0.00565451	0.14093
CNDP2	-1.32699	9.71363	-5.43654	0.000323153	0.0056587	0.139358
CCL20	3.69993	9.82035	5.43128	0.0003255	0.00569125	0.131735
CROT	-1.60531	8.21384	-5.42858	0.000326709	0.00570811	0.127831
TMED6	-1.06078	5.80657	-5.4268	0.000327512	0.00571784	0.125247
SELENBP1	-1.26527	9.12772	-5.4207	0.000330274	0.00575471	0.116401
LRG1	1.34664	7.95047	5.41995	0.000330617	0.00575481	0.115308
ASS1P11	-1.27898	6.84745	-5.40705	0.000336545	0.00583651	0.0965921
SLC7A2	1.68649	9.05299	5.40701	0.000336563	0.00583651	0.0965368
LPCAT3	-1.34841	11.1074	-5.40287	0.000338493	0.00586561	0.0905149
TUFT1	-1.07364	7.72864	-5.40056	0.000339574	0.00587998	0.0871559
RNU6-570P	-1.81794	5.65884	-5.39485	0.000342259	0.00592207	0.0788612
SLC43A2	1.07069	9.62126	5.39323	0.000343027	0.00592731	0.0765019
S100P	2.0941	8.43766	5.38896	0.000345059	0.00595284	0.0702821
DENND1B	-1.3603	8.03891	-5.37547	0.000351554	0.00603363	0.0506433
GIP	-2.13072	7.59851	-5.3629	0.000357726	0.00612153	0.0323168
GALNT15	1.31556	7.41172	5.36176	0.000358292	0.00612672	0.0306522
GDPD3	-1.06102	7.15613	-5.35323	0.000362552	0.0061769	0.0182083
STARD5	-1.34495	7.81192	-5.34737	0.000365511	0.00621368	0.00964994
LITAF	1.09666	11.2107	5.34628	0.000366063	0.006214	0.00806068
SHBG	-1.97034	7.77192	-5.34205	0.000368222	0.00624611	0.00186888
AKAP1	-1.49586	9.06279	-5.3402	0.00036917	0.00625664	-0.00083756
SYTL2	-1.69773	7.41766	-5.33978	0.00036938	0.00625664	-0.00143726
CFD	-1.07085	8.97101	-5.33881	0.00036988	0.00626057	-0.00286261
MFI2	-1.83744	8.77734	-5.33379	0.000372467	0.00629977	-0.0101994
HS3ST3B1	1.0834	8.33471	5.33311	0.00037282	0.00630116	-0.0111955
SLC26A2	-1.32796	9.17667	-5.31887	0.000380277	0.00640825	-0.0320476
PECR	-1.50323	7.85921	-5.3185	0.000380475	0.00640825	-0.0325935
CHST15	1.13845	9.15379	5.31188	0.000383996	0.00646195	-0.0422929
G6PC	-3.61641	7.96439	-5.31007	0.000384968	0.00646786	-0.0449533
CA8	-1.29542	6.83304	-5.30576	0.000387283	0.00649381	-0.0512643
P4HA3	1.16943	7.11925	5.30517	0.000387601	0.00649447	-0.0521277
HRASLS2	-1.29809	6.15727	-5.27963	0.000401664	0.00668195	-0.0896438
FBXO32	1.1442	10.0571	5.27949	0.000401745	0.00668195	-0.0898562
LPHN3	-1.44458	8.68969	-5.27825	0.000402441	0.00668195	-0.0916796
TMEM92	-1.0858	8.12026	-5.27757	0.000402822	0.00668195	-0.0926757
FMO4	-1.63606	8.13084	-5.27129	0.000406375	0.0067173	-0.101918
SATB2	-1.4117	8.91861	-5.2626	0.000411344	0.0067802	-0.11471
CPM	1.16414	8.85101	5.26195	0.000411724	0.00678166	-0.115681
PAQR8	-1.05487	8.9421	-5.25786	0.000414088	0.00679658	-0.121706
RNU4-62P	1.26739	9.28007	5.25273	0.000417071	0.00684072	-0.12926
PRSS3P2	-3.00663	8.94986	-5.25174	0.000417651	0.00684542	-0.130723
ERMP1	-1.08598	8.22414	-5.2506	0.000418321	0.00685158	-0.13241
POC1B-GALNT4	-1.69521	8.56366	-5.23262	0.000429006	0.00698731	-0.158953
ADM	1.77392	9.53117	5.22423	0.000434091	0.00705042	-0.171353
THEMIS2	1.44964	9.21553	5.22083	0.000436167	0.00706462	-0.176373
PANX1	1.09567	9.61927	5.22081	0.000436177	0.00706462	-0.176399
G6PD	1.09957	9.22074	5.2196	0.000436925	0.00707181	-0.178201
SLC35A3	-1.77974	8.545	-5.21855	0.000437567	0.00707448	-0.179746
SNAPC1	1.1947	8.79481	5.21516	0.000439662	0.0070964	-0.184771
KRT23	1.47293	6.8759	5.21135	0.000442021	0.00712953	-0.190402
VEGFA	1.03075	10.2737	5.19205	0.000454203	0.00729573	-0.219008
NXPE1	-1.97351	6.62133	-5.19111	0.000454807	0.00730041	-0.220406
ADORA2A	1.37134	8.39771	5.18891	0.000456215	0.00731061	-0.223658
SLA	1.97419	9.21753	5.18577	0.000458239	0.00733529	-0.228315
NCF1	1.63436	9.14792	5.18473	0.000458915	0.00734107	-0.229866
OSR2	-1.78265	8.53946	-5.17798	0.00046331	0.00740122	-0.239894
ATRN	-1.14937	9.43294	-5.17694	0.000463988	0.00740696	-0.241431
AMOT	-1.2964	7.6812	-5.16838	0.000469636	0.00747154	-0.25416
RAB27B	-1.61216	8.01062	-5.15969	0.000475435	0.00754834	-0.26707
GCNT4	-3.10856	7.57314	-5.15836	0.000476334	0.00755232	-0.269057
MTF1	1.34803	9.53265	5.15697	0.000477269	0.00756201	-0.271121
SVIP	-1.13208	8.49664	-5.155	0.000478602	0.00757283	-0.274054
STRBP	-1.19558	7.31503	-5.15383	0.000479395	0.00758023	-0.275795
ACSM3	-1.63085	6.67415	-5.13879	0.00048972	0.0077069	-0.29821
TIGD2	-1.28389	6.62741	-5.132	0.000494457	0.00775525	-0.308334
B3GALT2	-2.13206	7.01484	-5.12235	0.000501271	0.00784976	-0.322729
ERAP2	-2.221	8.39474	-5.12204	0.000501493	0.00784976	-0.323194
SLITRK6	-2.61019	7.37184	-5.12056	0.000502549	0.0078544	-0.325407
MARCO	1.95839	7.83861	5.1199	0.000503021	0.0078544	-0.326395
GALNT7	-1.02954	9.03937	-5.11854	0.000503993	0.0078625	-0.328425
ABHD3	-1.62885	8.20859	-5.10989	0.000510229	0.00793852	-0.341356
C5AR2	1.39831	7.14844	5.10753	0.000511939	0.00795981	-0.344875
SIDT2	-1.02544	9.59407	-5.10599	0.000513065	0.007972	-0.347185
RAB31	1.14893	11.634	5.10305	0.000515209	0.00799145	-0.351571
SLC40A1	-2.30085	10.349	-5.10146	0.000516377	0.00799145	-0.353953
RNU6-1052P	1.16933	6.25909	5.0985	0.000518556	0.00800926	-0.35838
ICAM1	1.90037	10.5177	5.09598	0.000520423	0.00802746	-0.362159
MBOAT1	-1.44726	8.88456	-5.08431	0.000529148	0.00815126	-0.379643
GP2	-1.26097	7.72146	-5.08294	0.000530181	0.00815599	-0.381693
SIGLEC10	1.26915	9.34909	5.08158	0.000531205	0.00815599	-0.383722
SAR1B	-1.28687	9.85513	-5.07948	0.000532798	0.00817506	-0.38687
SEL1L3	-1.28195	9.53357	-5.07775	0.000534121	0.00818046	-0.389477
ESRRG	-1.21781	6.25005	-5.07589	0.000535539	0.00819017	-0.392266
ZFP62	-1.06727	7.26422	-5.07426	0.000536783	0.00819842	-0.394704
F5	1.67367	7.44993	5.06563	0.000543435	0.00827291	-0.407653
HK2	1.98403	9.08128	5.06507	0.000543869	0.00827413	-0.408494
GPSM2	-1.04952	9.05123	-5.05325	0.000553136	0.00837331	-0.426256
ANPEP	-2.06339	11.9429	-5.05309	0.000553263	0.00837331	-0.426497
MMP19	1.46149	8.66839	5.05124	0.000554724	0.00838998	-0.42927
HSPA6	1.76396	8.662	5.04952	0.000556095	0.00840525	-0.431864
SLC10A2	-2.81618	7.75754	-5.04901	0.000556501	0.00840595	-0.432633
SLC15A3	1.09862	8.75972	5.04412	0.000560408	0.008454	-0.439987
FHDC1	-1.00695	7.19009	-5.03806	0.000565283	0.00851102	-0.449092
IL13RA2	2.27446	6.31512	5.03552	0.000567348	0.00853659	-0.452924
CDH19	1.14241	8.04504	5.01491	0.00058436	0.00874738	-0.483978
ZC3H12A	1.15945	9.31355	5.01443	0.000584766	0.00874785	-0.484708
PRSS2	-3.97071	8.87508	-5.00813	0.000590075	0.0088103	-0.494206
STX11	1.56822	9.75352	4.98704	0.000608248	0.00905843	-0.526084
SUMO1P1	1.18607	7.23924	4.98512	0.000609929	0.00906608	-0.528983
SIDT1	-1.1355	7.43552	-4.96684	0.000626202	0.00928429	-0.556651
MMP9	2.31243	9.68211	4.96201	0.000630587	0.00934335	-0.563982
CEMIP	2.41906	8.02637	4.94768	0.000643764	0.00952648	-0.585709
ACACB	-1.1436	7.92022	-4.93606	0.000654669	0.00965108	-0.603354
PROM1	-1.46109	8.56914	-4.92631	0.000663979	0.00977035	-0.618188
REG1A	-4.38569	9.30593	-4.92049	0.000669601	0.0098277	-0.627043
RNU6-447P	1.55279	8.0351	4.91971	0.000670359	0.00983264	-0.628233
KIF16B	-1.10901	7.95906	-4.91838	0.00067165	0.00984537	-0.630252
FLVCR1	-1.28389	8.73126	-4.91716	0.000672837	0.00985658	-0.632108
CYP4V2	-1.28118	9.09378	-4.91437	0.000675561	0.0098783	-0.63635
RETN	1.98024	8.60822	4.91434	0.000675591	0.0098783	-0.636398
CH25H	1.25984	8.80819	4.91165	0.000678228	0.00991064	-0.64049
PLK3	1.50382	8.28056	4.90972	0.000680132	0.00993222	-0.643433
LILRB1	1.3689	8.43574	4.90404	0.000685765	0.010002	-0.652096
IVNS1ABP	1.19356	10.6205	4.90254	0.000687252	0.0100111	-0.654371
REG3A	-5.45707	9.78822	-4.89949	0.000690306	0.0100493	-0.659027
C11orf80	-1.17505	7.77124	-4.89619	0.000693626	0.0100851	-0.664065
ATP13A3	1.08587	10.5798	4.88783	0.000702102	0.0102019	-0.67682
ZNF91	-1.54157	9.46288	-4.87385	0.000716525	0.0103727	-0.698172
LRRN1	-1.64902	7.38974	-4.8732	0.000717204	0.0103761	-0.699166
TCTEX1D1	1.14779	7.45348	4.85933	0.00073184	0.0105485	-0.720375
MLLT3	-1.14921	8.92083	-4.85879	0.000732412	0.0105503	-0.721196
SH3YL1	-1.02293	7.27003	-4.84737	0.00074471	0.0107076	-0.738677
RSPO3	1.07167	9.00008	4.84253	0.000749992	0.0107636	-0.746096
GOT1	-1.09807	9.67332	-4.83946	0.000753368	0.0108054	-0.75081
ATP8A1	-1.60026	8.68234	-4.83158	0.00076209	0.0109075	-0.762893
CCL4	2.71001	7.26324	4.83134	0.000762359	0.0109075	-0.763264
RNU6-1319P	1.19511	7.80943	4.8301	0.000763744	0.0109117	-0.765168
HADH	-1.1388	9.57699	-4.82999	0.000763864	0.0109117	-0.765334
CLDN15	-1.12185	8.79988	-4.81924	0.000775973	0.0110211	-0.781841
C6orf136	-1.2049	7.68077	-4.81349	0.000782526	0.0110821	-0.790666
LTBP1	1.09356	10.3386	4.79925	0.000799031	0.011239	-0.81257
CXCL5	3.73936	9.7083	4.78898	0.000811153	0.011382	-0.82837
CIB2	-1.56557	8.01455	-4.77881	0.000823366	0.0115206	-0.84405
IRAK2	2.18862	8.52165	4.76641	0.000838509	0.0116745	-0.863169
HCST	1.09017	8.69117	4.75244	0.000855937	0.0118493	-0.884749
PDZRN4	-1.08627	6.52696	-4.73196	0.000882172	0.0120946	-0.916414
GMFG	1.39917	10.744	4.72981	0.000884975	0.0121055	-0.91974
AMN	-1.24647	9.08048	-4.72115	0.00089637	0.0121889	-0.933157
PDLIM1	-1.12411	10.9676	-4.71964	0.000898378	0.0122019	-0.935504
ARG1	3.69814	6.83766	4.71283	0.00090746	0.0123109	-0.946052
RNU4-87P	1.02263	5.72621	4.71041	0.000910713	0.0123407	-0.949804
SAT2	-1.36924	9.15607	-4.7049	0.000918177	0.0124202	-0.958362
LINC00312	1.6417	6.92308	4.69554	0.000930981	0.0125569	-0.972882
EXOSC4	1.02784	9.33936	4.69164	0.000936382	0.0126152	-0.978946
TNFRSF10D	1.22695	9.10137	4.68628	0.000943849	0.012672	-0.987273
SLPI	1.21121	7.40254	4.68557	0.000944842	0.012672	-0.988375
GBP3	-1.35782	6.82304	-4.6747	0.000960201	0.0128258	-1.00528
STOX1	-1.20684	6.17086	-4.6674	0.000970667	0.0128908	-1.01664
PHLPP2	-1.41231	8.45589	-4.65894	0.000982942	0.0130093	-1.02981
DCAF11	-1.39722	8.7394	-4.65058	0.000995234	0.0131199	-1.04284
MMP25	1.07842	7.50405	4.64777	0.000999418	0.0131601	-1.04723
F13B	-2.00473	5.73472	-4.64729	0.00100012	0.013162	-1.04797
CHDH	-1.34304	7.41429	-4.6384	0.00101344	0.0132997	-1.06184
RASSF8	1.22666	9.01009	4.62895	0.00102782	0.0134581	-1.0766
LOX	1.10873	9.65211	4.62598	0.00103239	0.0135046	-1.08124
FAM65B	1.60792	8.867	4.62422	0.00103509	0.0135229	-1.08398
NBN	1.03374	10.0848	4.62218	0.00103826	0.0135479	-1.08718
RNU6-522P	1.55532	5.79489	4.60856	0.00105958	0.0137475	-1.10848
REG1B	-4.01535	7.95115	-4.60832	0.00105995	0.0137475	-1.10885
LGMN	-1.10332	11.7973	-4.6074	0.00106142	0.0137549	-1.1103
MAOB	-2.3358	8.4669	-4.60579	0.00106398	0.0137691	-1.11282
GLS	-1.05079	10.0961	-4.60374	0.00106724	0.0137738	-1.11602
FFAR2	1.59881	7.72684	4.60339	0.0010678	0.0137738	-1.11657
PLA2G2A	-2.67267	11.0376	-4.5987	0.00107531	0.0138536	-1.12391
LGALS3BP	-1.21926	9.91601	-4.58363	0.00109983	0.0141	-1.14753
INPP5J	-1.04466	7.59607	-4.58214	0.00110228	0.0141236	-1.14986
MPP5	-1.39932	8.43584	-4.57804	0.00110907	0.0141946	-1.15629
FAM20A	1.41175	7.35659	4.57627	0.00111202	0.0142171	-1.15907
AGT	-1.92211	8.44938	-4.57158	0.00111987	0.0142784	-1.16644
LCP1	1.08966	12.4546	4.5684	0.00112522	0.0143153	-1.17143
PTX3	2.51969	8.1625	4.56682	0.00112789	0.0143414	-1.17391
MNDA	1.83019	8.55036	4.56574	0.00112971	0.0143563	-1.1756
LINC00955	-1.08322	7.4128	-4.55993	0.00113961	0.0144431	-1.18473
MTUS1	-1.02554	8.86017	-4.55542	0.00114734	0.0145001	-1.19181
FIGF	-2.08294	7.309	-4.55513	0.00114784	0.0145001	-1.19227
HSPA1A	1.28693	11.338	4.55257	0.00115228	0.0145483	-1.19631
HP	2.87464	6.32208	4.5515	0.00115412	0.0145637	-1.19798
CHRDL2	1.95293	8.3125	4.54793	0.00116033	0.0146261	-1.2036
GRIA4	-1.10012	6.02695	-4.54506	0.00116535	0.0146577	-1.20811
PIGR	-3.49269	8.43091	-4.54439	0.00116652	0.0146615	-1.20917
HIST1H1A	1.26718	8.51515	4.54144	0.0011717	0.0146822	-1.21381
SERPINB10	1.56045	6.22926	4.53273	0.00118715	0.01482	-1.22752
KGFLP2	1.06589	7.5725	4.53128	0.00118974	0.0148443	-1.2298
FAXDC2	-1.46934	8.6964	-4.5309	0.00119043	0.014845	-1.23041
ACOX2	-1.43883	8.11892	-4.52991	0.0011922	0.0148512	-1.23196
LILRA1	1.82511	8.6978	4.52883	0.00119414	0.0148595	-1.23366
BPI	1.84886	7.2216	4.52809	0.00119547	0.0148602	-1.23483
CD55	1.00283	11.2069	4.52578	0.00119963	0.0149039	-1.23846
KCNK5	-1.11259	6.95673	-4.51871	0.00121247	0.0150314	-1.24961
SLC5A11	-1.32969	7.37193	-4.50612	0.0012357	0.0152222	-1.26947
PARP3	-1.24728	8.22389	-4.50538	0.00123709	0.0152308	-1.27064
ADH1C	-2.12646	9.19664	-4.505	0.0012378	0.0152308	-1.27124
DFNA5	-1.00839	7.97664	-4.50061	0.00124603	0.0152768	-1.27818
HK3	1.26631	6.94848	4.48569	0.00127442	0.015561	-1.30175
LRRC28	-1.02145	9.42281	-4.48527	0.00127522	0.015561	-1.30241
MMP1	3.2584	10.3584	4.47968	0.00128605	0.0156686	-1.31125
SLC25A20	-1.39792	8.07847	-4.46927	0.00130646	0.0158879	-1.32772
BIN2	1.22696	8.8113	4.46376	0.0013174	0.0160004	-1.33645
MST1	-1.33501	7.31329	-4.45182	0.00134147	0.0162419	-1.35538
CCDC71L	1.01055	8.93532	4.44431	0.00135683	0.0163938	-1.36729
SPOCD1	1.07789	7.62795	4.43768	0.00137056	0.0165169	-1.37781
GSTM4	-2.36681	9.49753	-4.43317	0.00137997	0.0165686	-1.38497
HCLS1	1.07001	8.87867	4.42953	0.00138762	0.016645	-1.39075
NUDT7	-1.09595	7.98898	-4.40473	0.00144097	0.0171561	-1.43018
ZNF823	-1.18369	6.75157	-4.3958	0.00146071	0.0173167	-1.4444
CYB5A	-1.12115	10.2779	-4.39501	0.00146246	0.0173177	-1.44566
RNU11	1.16876	8.82289	4.39012	0.00147341	0.0174115	-1.45345
HECTD3	-1.23305	9.24334	-4.38039	0.00149544	0.0175853	-1.46896
NEUROD1	-1.55131	7.07637	-4.37949	0.00149749	0.0176007	-1.47039
GABRE	-1.08816	7.66172	-4.37519	0.00150735	0.0176987	-1.47725
GPSM3	1.00584	8.53797	4.36197	0.00153812	0.0180124	-1.49836
CTH	-1.39378	7.19721	-4.35705	0.00154972	0.0181092	-1.5062
SESN3	-1.27101	8.48235	-4.35376	0.00155754	0.0181866	-1.51146
SLC7A5	1.39326	8.86041	4.35345	0.00155827	0.0181866	-1.51196
TEX9	-1.28669	6.29164	-4.34913	0.00156862	0.0182434	-1.51887
FCGR3A	1.80961	9.19177	4.34588	0.00157645	0.0183111	-1.52407
IL18RAP	1.81834	7.65002	4.34493	0.00157873	0.0183153	-1.52558
UGT2B15	-2.60752	6.57274	-4.34042	0.00158969	0.018415	-1.5328
FCN3	1.62891	8.22241	4.33793	0.00159575	0.0184668	-1.53678
TC2N	-2.03549	9.02776	-4.33062	0.00161374	0.0186195	-1.54849
BPNT1	-1.14815	7.80712	-4.32747	0.00162154	0.0186541	-1.55352
APOL6	-1.07004	9.35341	-4.32572	0.00162592	0.0186861	-1.55634
RN7SL600P	1.38663	8.75727	4.31646	0.00164918	0.0188882	-1.57117
ZZEF1	-1.078	9.07418	-4.31098	0.00166311	0.0189733	-1.57995
MPP7	-1.3045	8.40073	-4.30145	0.00168765	0.019187	-1.59524
SST	-1.0516	8.91028	-4.29885	0.00169441	0.0192173	-1.59941
FCRL3	-1.15302	6.64185	-4.29724	0.0016986	0.0192461	-1.60199
PTGES	1.86112	8.8665	4.29029	0.00171687	0.0193777	-1.61315
RN7SL288P	1.1938	7.11903	4.28907	0.00172009	0.0193859	-1.61511
CASP5	-1.49258	8.06837	-4.28032	0.00174342	0.019611	-1.62917
CASP1	-1.06891	9.68731	-4.2792	0.00174643	0.0196353	-1.63097
FLT1	1.1471	8.77882	4.27796	0.00174978	0.0196446	-1.63297
LRAT	-1.28457	7.03566	-4.27736	0.00175138	0.0196526	-1.63392
GGT6	-1.23078	7.95335	-4.27627	0.00175433	0.0196578	-1.63568
HSPA1B	1.39131	9.97421	4.26495	0.00178521	0.0199272	-1.65389
GJA5	1.02789	7.84706	4.2559	0.00181033	0.0201112	-1.66846
OAS1	-1.098	8.78747	-4.24819	0.001832	0.0203126	-1.68087
VPS13A	-1.27625	8.11754	-4.24655	0.00183666	0.0203359	-1.68352
SEMA4A	1.19827	7.85454	4.24619	0.00183768	0.0203375	-1.6841
PDK2	-1.62112	9.01626	-4.24569	0.00183908	0.0203434	-1.6849
VTRNA1-3	1.15215	7.50885	4.24211	0.00184929	0.0204175	-1.69067
CNN2	1.00753	10.4054	4.2252	0.00189831	0.0208206	-1.71795
FCGR1A	2.47263	8.44549	4.22389	0.00190215	0.0208491	-1.72006
CYP1B1	1.44897	9.4448	4.22371	0.00190269	0.0208491	-1.72036
SLC35D1	-1.06115	7.90135	-4.22324	0.00190407	0.0208503	-1.72111
CR2	-2.42589	7.12596	-4.21235	0.00193646	0.0211297	-1.7387
LY75-CD302	-1.40356	9.94213	-4.21163	0.00193862	0.0211327	-1.73986
CSTA	1.31754	7.35449	4.20048	0.00197244	0.0214147	-1.75789
LMBRD2	-1.08658	8.54243	-4.20039	0.00197269	0.0214147	-1.75802
SCARB1	-1.21357	8.35109	-4.19514	0.00198884	0.0215199	-1.76652
NRIP3	1.63019	7.42507	4.19161	0.00199975	0.0216029	-1.77222
GC	-1.18871	5.58215	-4.19125	0.00200087	0.0216029	-1.77281
HAS2	1.53859	9.97835	4.19116	0.00200115	0.0216029	-1.77295
CXCL6	1.81786	7.44146	4.18456	0.00202178	0.0217768	-1.78364
FN3K	-1.11444	8.10548	-4.17779	0.00204315	0.0219345	-1.7946
RPS6KA6	-1.12116	7.01039	-4.17018	0.00206746	0.022114	-1.80692
MAMDC4	-1.89366	8.74816	-4.16751	0.0020761	0.022144	-1.81127
KLRC3	-1.01524	5.61661	-4.16737	0.00207652	0.022144	-1.81148
MRO	-1.31067	7.06845	-4.16687	0.00207816	0.022144	-1.8123
OLAH	3.11196	6.47003	4.16684	0.00207826	0.022144	-1.81235
CTSG	-1.13149	7.18544	-4.16657	0.00207913	0.022144	-1.81278
HNF1A-AS1	-2.31189	7.0653	-4.15667	0.00211142	0.022389	-1.82884
TOX	-1.39776	8.7065	-4.15393	0.00212044	0.0224743	-1.83328
PRSS1	-1.51802	6.09575	-4.15123	0.00212939	0.022518	-1.83767
FMO1	-2.4273	8.51058	-4.14793	0.00214036	0.022559	-1.84302
PAPPA	1.3871	8.07647	4.14578	0.00214753	0.0226175	-1.8465
ADAM8	1.10244	8.04637	4.14475	0.00215098	0.0226435	-1.84817
CSF3	2.22381	9.27244	4.14374	0.00215439	0.022659	-1.84982
DEPTOR	-1.27854	8.24816	-4.14153	0.0021618	0.0227062	-1.8534
PDK3	-1.05088	9.57668	-4.13884	0.00217091	0.0227711	-1.85778
MS4A3	1.20405	6.71747	4.13449	0.00218567	0.0228847	-1.86484
ATP13A4	-1.09557	6.70025	-4.13406	0.00218717	0.0228901	-1.86555
CMTM8	-1.03153	7.8184	-4.13321	0.00219005	0.0229016	-1.86692
FAM221A	-1.14447	6.62575	-4.11618	0.00224907	0.0233077	-1.89461
VSIG4	1.35564	10.1102	4.11058	0.00226886	0.0234711	-1.90373
CA12	2.34752	9.59255	4.10965	0.00227214	0.0234842	-1.90523
DDIT4	1.24719	9.04463	4.10127	0.00230214	0.0237101	-1.91888
EGFL6	1.64421	8.21299	4.10038	0.00230533	0.0237325	-1.92033
ITGA5	1.45419	11.156	4.09998	0.00230679	0.023737	-1.92098
NPHP3-ACAD11	-1.26342	7.7895	-4.09865	0.0023116	0.0237445	-1.92315
ORM1	2.56678	6.92762	4.09712	0.00231712	0.0237908	-1.92563
WNT2	1.0016	6.09485	4.09349	0.00233033	0.0238843	-1.93155
LILRB4	1.31488	8.6937	4.09245	0.00233414	0.0239063	-1.93325
ETFDH	-1.35136	8.44968	-4.08076	0.00237729	0.0242413	-1.95231
GABRA2	-1.35113	6.37207	-4.07897	0.00238395	0.0242795	-1.95522
ACSS2	-1.09045	9.05206	-4.06837	0.00242394	0.0245629	-1.97253
ZNF223	-1.07876	6.87919	-4.05598	0.00247154	0.0249153	-1.99275
MAP2K1	1.08301	9.73121	4.04658	0.0025083	0.0251879	-2.00811
MS4A2	-1.72378	5.82304	-4.04578	0.00251149	0.0251906	-2.00943
FADS3	1.13915	8.98483	4.03837	0.00254092	0.0253733	-2.02154
POPDC3	1.47596	6.62926	4.03607	0.00255012	0.0254543	-2.0253
MAF	-1.25224	8.89867	-4.03114	0.00256999	0.0255605	-2.03337
ANGPTL1	-2.00725	8.84455	-4.02039	0.00261385	0.0259018	-2.05096
SLC38A11	-1.00625	6.4033	-3.98142	0.00277966	0.0271638	-2.11486
PDCD4	-1.60488	9.45696	-3.97769	0.00279611	0.0272674	-2.12099
HMOX1	1.47252	10.1241	3.96447	0.00285518	0.0276928	-2.1427
NET1	-1.22496	9.80892	-3.96403	0.00285717	0.0277006	-2.14343
ITGB3	1.02532	9.7407	3.9596	0.00287728	0.0278447	-2.15071
GSTA2	-2.20784	7.99216	-3.95944	0.00287801	0.0278447	-2.15097
LINC01002	1.1514	9.4053	3.95376	0.00290405	0.02805	-2.16032
C3orf55	1.02732	5.86394	3.94767	0.00293219	0.0282761	-2.17033
LOC100288160	1.18223	7.09387	3.94271	0.00295536	0.0284395	-2.1785
TMEM132A	1.02973	8.30939	3.9406	0.00296525	0.0284994	-2.18197
PNPLA1	1.32761	6.98659	3.93882	0.00297362	0.0285483	-2.1849
BDH2	-1.3507	8.03156	-3.93642	0.002985	0.0286184	-2.18886
CEACAM20	-1.26049	6.39677	-3.92564	0.0030365	0.0289692	-2.20661
CD53	1.11093	11.9866	3.92117	0.00305813	0.0291279	-2.21398
NR4A3	1.50617	9.28513	3.91963	0.00306563	0.0291754	-2.21652
RMDN2	-1.22558	7.08826	-3.91741	0.00307646	0.0292189	-2.22018
NAT8B	-1.88318	8.3428	-3.91278	0.00309917	0.0293986	-2.22781
IL11	1.14728	7.84121	3.91011	0.00311237	0.0294878	-2.23222
PLEKHA5	-1.02122	8.33709	-3.9086	0.00311984	0.0294986	-2.2347
HILPDA	1.94603	9.37697	3.90483	0.00313858	0.0296397	-2.24091
HEPH	-2.273	9.09201	-3.89312	0.00319763	0.030027	-2.26024
ACTR3C	-1.14676	6.95418	-3.89073	0.00320983	0.0300816	-2.2642
AKAP5	-1.10059	6.16485	-3.8822	0.00325375	0.0304389	-2.27828
RAB29	-1.04485	8.89372	-3.87346	0.00329941	0.0307229	-2.29273
PHOSPHO2	-1.03367	7.58014	-3.87202	0.00330695	0.0307808	-2.2951
ZNF552	-1.132	6.28396	-3.86256	0.00335729	0.0310592	-2.31076
UGT3A1	-2.33217	6.35093	-3.8623	0.00335865	0.0310592	-2.31118
CYBB	1.11606	11.7485	3.85948	0.00337381	0.0311413	-2.31584
ERI2	-1.10491	7.41784	-3.85921	0.00337527	0.0311413	-2.31629
NT5E	1.50145	8.69787	3.859	0.00337641	0.0311413	-2.31664
CXCR2	1.52297	6.87308	3.84928	0.00342924	0.0315312	-2.33273
PLB1	-1.80899	8.39499	-3.83524	0.00350703	0.0320166	-2.35597
SERPINB8	1.28707	9.39066	3.81918	0.00359835	0.0326457	-2.38259
CISD1	-1.23781	9.01057	-3.81449	0.0036255	0.0328356	-2.39037
TTC39B	-1.52347	7.53725	-3.81179	0.00364121	0.032932	-2.39485
HABP2	-1.07761	7.12493	-3.80748	0.00366645	0.0331055	-2.402
GSKIP	-1.24048	8.66595	-3.80269	0.00369469	0.0332095	-2.40994
FADS1	1.06374	9.25941	3.7973	0.0037268	0.0334443	-2.4189
EPHA7	-1.28315	8.14904	-3.79686	0.00372942	0.0334443	-2.41963
EGR3	1.5086	8.22809	3.79574	0.00373615	0.0334843	-2.42149
SLC16A3	1.03827	8.73884	3.79498	0.00374069	0.0334938	-2.42275
WIF1	-1.51866	8.20064	-3.7725	0.00387816	0.0343923	-2.46009
MAPK13	-1.12199	9.13707	-3.76988	0.00389455	0.0344734	-2.46446
FAHD1	-1.07483	7.81087	-3.76742	0.00390998	0.0345713	-2.46854
DENND3	1.13265	8.04175	3.75756	0.00397247	0.03485	-2.48494
IL3RA	1.52378	7.83621	3.74842	0.00403136	0.0352302	-2.50016
GPD1L	-1.37946	7.64692	-3.74165	0.00407553	0.0355097	-2.51143
EMP1	1.1281	10.6445	3.72581	0.00418096	0.0362386	-2.53782
CPA3	-1.94907	8.481	-3.72254	0.00420301	0.0364027	-2.54326
RN7SL124P	1.54441	7.78073	3.71853	0.0042303	0.0365575	-2.54994
IL24	3.58114	7.51316	3.71751	0.00423727	0.0366041	-2.55165
PSTPIP2	1.44246	8.66325	3.71558	0.00425052	0.036705	-2.55487
SLCO4A1	1.30446	7.96157	3.70772	0.00430477	0.0369817	-2.56798
NAAA	-1.53571	9.29189	-3.70446	0.00432749	0.0371085	-2.57341
PLA2G7	1.81013	10.0993	3.70157	0.00434774	0.0372273	-2.57823
GOLPH3L	-1.06091	9.14875	-3.70122	0.00435024	0.0372351	-2.57883
NAT8	-1.14765	6.52385	-3.70028	0.00435687	0.0372781	-2.5804
PSMB9	-1.15314	9.20351	-3.69946	0.0043626	0.0372997	-2.58176
ROBO2	-1.07335	7.34799	-3.69753	0.00437625	0.0373754	-2.58499
LOC102724580	1.17534	7.57619	3.69625	0.00438528	0.0374208	-2.58711
SLC16A4	-1.32831	7.9456	-3.68879	0.00443854	0.037787	-2.59958
LOC286297	1.22541	7.71365	3.68618	0.00445731	0.0379148	-2.60394
SLC35D2	-1.55621	8.61146	-3.68548	0.00446234	0.0379437	-2.6051
PLAGL2	-1.11346	9.25319	-3.6752	0.00453722	0.0383983	-2.62228
CCDC186	-1.31383	9.16347	-3.67404	0.00454574	0.0384425	-2.62422
COBLL1	-1.12867	7.89701	-3.64322	0.00477855	0.0399619	-2.67575
NAALADL2	-1.29917	6.93821	-3.63897	0.00481165	0.0401235	-2.68287
SYNJ2BP	-1.06149	9.61213	-3.63541	0.00483952	0.0402982	-2.68883
GCNT2	-1.02727	7.33153	-3.63214	0.00486524	0.040469	-2.69429
SLC18A2	-1.03066	6.93465	-3.62507	0.00492146	0.0408346	-2.70614
ADAM12	1.29992	8.75938	3.62465	0.00492482	0.0408398	-2.70684
ZNF415	-1.49761	7.53351	-3.62433	0.00492734	0.0408398	-2.70737
MGAT4A	-1.35004	9.77458	-3.6225	0.00494206	0.0409036	-2.71045
GEM	1.02366	9.94432	3.61713	0.00498539	0.04116	-2.71945
VAV2	-1.01307	7.99492	-3.61279	0.00502068	0.0413342	-2.72672
CCL7	1.64942	6.5563	3.61101	0.00503519	0.0413664	-2.72969
RNU6-705P	1.23733	7.64072	3.59441	0.00517311	0.0421719	-2.75753
MSMO1	-1.05255	10.6261	-3.59283	0.00518638	0.0422506	-2.76017
MTHFD2	1.27352	9.72213	3.58408	0.00526085	0.042708	-2.77486
NRCAM	1.35184	7.3056	3.58185	0.00528002	0.0427529	-2.77861
FAM216B	-1.08701	6.21075	-3.5797	0.00529847	0.0428195	-2.7822
TKTL1	1.14631	7.03752	3.57741	0.00531835	0.0429206	-2.78606
TMEM117	-1.00036	8.51614	-3.57117	0.00537268	0.0432399	-2.79652
CYP27A1	-1.5327	9.2097	-3.56274	0.00544704	0.0436566	-2.81067
PCGF5	-1.01505	9.09916	-3.55356	0.00552935	0.0441366	-2.82611
KIT	-1.27921	8.43708	-3.55149	0.00554807	0.0442384	-2.82959
LACTB2	-1.08481	8.18831	-3.55126	0.0055501	0.0442395	-2.82996
TM4SF19	1.73244	7.33719	3.54589	0.00559899	0.044553	-2.83899
GPR132	1.11965	7.90577	3.54365	0.00561953	0.0446707	-2.84276
CYR61	1.1727	10.7512	3.54151	0.00563921	0.0447508	-2.84635
FASTKD3	-1.05529	6.82254	-3.53487	0.00570071	0.0450951	-2.85751
EMR1	1.85187	8.54504	3.52634	0.00578076	0.0455022	-2.87185
CSRNP1	1.13346	8.71148	3.52549	0.00578888	0.0455508	-2.8733
AQP1	-1.36136	9.69719	-3.51885	0.00585206	0.0459704	-2.88446
S100A4	1.24954	7.76417	3.51487	0.00589031	0.046224	-2.89116
UGT2B10	-1.00387	4.79401	-3.50991	0.00593834	0.0465394	-2.89951
LRP5	-1.19438	7.97161	-3.49162	0.00611891	0.0476013	-2.93029
AOX1	1.35062	7.31839	3.4833	0.00620295	0.0480306	-2.9443
RPS6KA5	-1.31679	7.29764	-3.47708	0.00626661	0.048416	-2.95479
TM4SF5	-1.21675	8.6135	-3.47702	0.00626726	0.048416	-2.9549
C4orf33	-1.37649	7.95209	-3.47183	0.00632085	0.0487035	-2.96364
VWA5A	-1.045	8.45731	-3.46153	0.00642858	0.0492865	-2.981
UGT2B11	-2.50174	8.04694	-3.4489	0.00656345	0.0499753	-3.00231
