# Supplementary material for: Clinical association and potential molecular mechanisms of neonatal sepsis and necrotizing enterocolitis
Source: Front Mol Biosci. 2025 Oct 2;12:1662343. doi: 10.3389/fmolb.2025.1662343 (PMC12527884; doi:10.3389/fmolb.2025.1662343)
Supplement: Supplementary file 1 [file DataSheet1.zip › table3.xlsx]

## Sheet: Sheet1
Supplementary Table 3. The details information of overlapping genes between NS and NEC.
Gene_id	Type	GSE25504(Neonatal Sepsis)				GSE46619(Necrotizing enterocolitis)
		logFC	AveExpr	P.Value	adj.P.Val	logFC	AveExpr	P.Value	adj.P.Val
GYG1	up	1.91101	9.64687	1.05293e-18	1.83092e-15	1.03656	10.1568	0.000152612	0.00328129
NLRC4	up	1.17371	7.07281	4.25661e-18	4.32915e-15	2.42254	7.56327	1.36344e-05	0.000586305
OCIAD2	down	-1.16275	8.44267	4.91021e-18	4.53789e-15	-1.3325	8.04866	1.25537e-06	0.000110411
HK3	up	1.89654	8.45653	7.75539e-18	5.58405e-15	1.26631	6.94848	0.00127442	0.015561
RETN	up	2.6921	8.71612	8.03894e-18	5.58405e-15	1.98024	8.60822	0.000675591	0.0098783
PSTPIP2	up	1.50253	8.8664	1.854e-17	9.81207e-15	1.44246	8.66325	0.00425052	0.036705
GPR84	up	2.7159	7.27605	3.11912e-17	1.44441e-14	3.63513	8.32277	4.08061e-05	0.00129927
DYSF	up	2.1338	9.18411	3.66816e-17	1.50431e-14	1.84833	8.65734	1.13022e-05	0.000512491
DENND3	up	1.13709	7.47516	3.78987e-17	1.50431e-14	1.13265	8.04175	0.00397247	0.03485
GPR97	up	1.32242	7.33193	7.29966e-17	2.45844e-14	2.70382	9.22906	5.77136e-05	0.00166683
MMP9	up	3.07714	9.52032	1.49295e-16	4.36648e-14	2.31243	9.68211	0.000630587	0.00934335
CST7	up	1.66891	8.69995	1.64201e-16	4.65939e-14	1.58336	9.5989	8.92555e-06	0.000434296
ITGAM	up	1.48694	9.14379	7.62958e-16	1.39008e-13	2.22886	9.006	1.58219e-05	0.000648085
RNF24	up	1.4821	8.02449	8.60535e-16	1.54258e-13	1.14229	9.25229	5.25531e-05	0.00157842
MTF1	up	1.05631	7.59148	1.17674e-15	2.04348e-13	1.34803	9.53265	0.000477269	0.00756201
PFKFB3	up	1.15874	7.40529	1.60433e-15	2.62214e-13	2.12203	10.2593	1.16092e-05	0.000523358
HCK	up	1.28485	9.32723	5.84068e-15	7.21259e-13	1.79582	9.83322	6.98233e-06	0.000369857
GCA	up	1.51643	10.6243	2.90751e-14	2.69284e-12	1.91831	9.37869	1.59308e-05	0.000650262
FCGR1A	up	1.72209	7.12949	3.02558e-14	2.77903e-12	2.47263	8.44549	0.00190215	0.0208491
HP	up	2.06181	8.29915	5.54211e-14	4.39965e-12	2.87464	6.32208	0.00115412	0.0145637
IL1R2	up	1.91113	7.35354	1.05873e-13	7.74128e-12	4.27067	9.52169	6.00037e-05	0.00170134
FPR2	up	1.42328	8.82817	1.12087e-13	8.03701e-12	4.07432	8.53929	1.73943e-06	0.000138365
HSPA1A	up	1.29844	9.88525	1.14615e-13	8.11354e-12	1.28693	11.338	0.00115228	0.0145483
SIGLEC5	up	1.28988	7.61933	1.91655e-13	1.18997e-11	2.13869	8.23455	0.000109982	0.00258483
IL1RN	up	1.73617	8.44307	1.96503e-13	1.2133e-11	3.54443	8.53819	0.000130447	0.00295191
SPI1	up	1.36138	8.52423	2.44357e-13	1.41254e-11	1.27769	9.57472	2.73197e-05	0.000960393
IL18R1	up	1.71008	7.42402	4.04828e-13	2.1425e-11	2.2385	8.19782	0.000283371	0.0051657
CLEC4D	up	1.46587	7.56657	4.15101e-13	2.16593e-11	2.72661	7.3031	2.65779e-05	0.000943679
CLEC5A	up	1.30009	6.72133	5.32779e-13	2.67932e-11	3.19623	7.28029	3.8312e-05	0.00123676
BCL6	up	1.00047	8.63505	5.72236e-13	2.85194e-11	2.01295	9.58286	1.53847e-05	0.000636844
SEMA4A	up	1.29465	7.80947	7.70433e-13	3.58267e-11	1.19827	7.85454	0.00183768	0.0203375
ACSL1	up	1.51216	9.334	1.22289e-12	5.28841e-11	3.19837	10.4525	2.38237e-06	0.000171906
PYGL	up	1.30598	9.5022	1.42597e-12	5.95668e-11	2.3327	9.63762	2.51126e-06	0.00017781
LRG1	up	1.43761	7.69373	2.50036e-12	9.32516e-11	1.34664	7.95047	0.000330617	0.00575481
CSF3R	up	1.30841	9.75708	3.0777e-12	1.11783e-10	3.13001	9.23388	1.14442e-06	0.000103384
ROPN1L	up	1.00877	6.78829	3.28785e-12	1.17875e-10	1.93296	7.9078	8.72048e-05	0.00218312
IL1B	up	1.45231	7.99702	5.08055e-12	1.68051e-10	5.02507	10.2526	1.34792e-07	2.32711e-05
TNFAIP6	up	1.92279	8.15881	6.36531e-12	2.05055e-10	3.34972	10.483	6.60204e-07	7.0262e-05
S100A12	up	1.87209	10.7791	1.34811e-11	3.91198e-10	4.63597	10.3994	1.05895e-06	9.75536e-05
IFITM2	up	1.15718	12.1382	1.77415e-11	4.95424e-10	1.08447	10.9131	4.71145e-06	0.000280843
FFAR2	up	1.46183	8.69898	1.93379e-11	5.33796e-10	1.59881	7.72684	0.0010678	0.0137738
ARG1	up	1.57257	7.94871	1.9402e-11	5.33796e-10	3.69814	6.83766	0.00090746	0.0123109
IRAK3	up	1.23439	8.05676	2.22132e-11	6.0214e-10	2.71153	10.0402	4.14981e-06	0.000255216
SAMSN1	up	1.07385	7.73372	2.27559e-11	6.12109e-10	2.7982	8.72295	1.82446e-06	0.000142693
THBS1	up	1.46024	7.15051	5.08085e-11	1.21962e-09	1.50271	12.8198	0.000226076	0.00442043
ADM	up	1.22574	8.54617	6.12563e-11	1.42726e-09	1.77392	9.53117	0.000434091	0.00705042
CD177	up	1.925	7.11445	7.24307e-11	1.61971e-09	4.57677	9.29972	9.82849e-08	1.99194e-05
LILRA5	up	1.01155	8.23623	8.00461e-11	1.76514e-09	3.01143	8.63869	3.07844e-05	0.00104438
EMR1	up	1.04977	7.32248	8.88346e-11	1.9171e-09	1.85187	8.54504	0.00578076	0.0455022
KCNJ2	up	1.08105	7.4818	1.27619e-10	2.6028e-09	1.08895	8.00201	0.000224645	0.00440723
C5AR1	up	1.0513	8.65493	1.5745e-10	3.08081e-09	3.05747	9.65309	7.97758e-07	8.01437e-05
ALOX5AP	up	1.31373	11.2576	1.81866e-10	3.43751e-09	2.35819	11.7018	0.000206518	0.00413161
ALPL	up	1.825	9.74855	2.09108e-10	3.84772e-09	2.70211	9.33514	4.80595e-05	0.00147579
CDA	up	1.05957	8.16921	2.35376e-10	4.28847e-09	2.33967	8.61321	9.83013e-06	0.000460945
ORM1	up	1.76551	8.35992	2.87999e-10	5.1543e-09	2.56678	6.92762	0.00231712	0.0237908
STX11	up	1.04392	8.71888	3.71867e-10	6.39544e-09	1.56822	9.75352	0.000608248	0.00905843
FPR1	up	1.2986	9.95717	6.14139e-10	1.00524e-08	3.09575	9.32389	5.96969e-06	0.000329935
LYN	up	1.06854	10.649	2.04991e-09	2.89856e-08	1.27365	11.3453	6.49193e-06	0.000351878
MMP8	up	1.80216	7.10182	3.44035e-09	4.53034e-08	3.95984	7.73657	3.77747e-05	0.0012245
PROK2	up	1.47403	9.45423	5.12413e-09	6.47155e-08	2.83	9.17611	6.81731e-07	7.18964e-05
BASP1	up	1.32667	10.9704	1.72894e-08	1.88757e-07	1.54352	10.9194	1.62378e-05	0.000659327
RNASE2	up	1.24487	8.74298	3.87278e-08	3.82937e-07	2.53389	8.25899	6.33606e-05	0.00174556
BPI	up	1.41366	7.73792	4.44804e-08	4.30248e-07	1.84886	7.2216	0.00119547	0.0148602
FCER1G	up	1.27875	11.257	4.89737e-08	4.65209e-07	2.09089	10.8824	4.91313e-06	0.000288865
IL18RAP	up	1.2127	8.26436	7.76432e-08	6.9647e-07	1.81834	7.65002	0.00157873	0.0183153
AQP9	up	1.27542	10.0007	8.81165e-08	7.77861e-07	4.71791	10.3265	1.66084e-06	0.000135822
S100P	up	1.20685	9.50942	1.35816e-07	1.12984e-06	2.0941	8.43766	0.000345059	0.00595284
PADI4	up	1.1304	9.82187	1.88917e-07	1.5008e-06	1.85553	7.1153	0.000278116	0.00509248
CD163	up	1.09502	7.6735	1.93988e-07	1.53779e-06	2.16091	9.68363	5.88969e-05	0.00167926
SLC25A37	up	1.17485	11.3395	1.83391e-05	8.48547e-05	1.7655	10.1433	0.000129466	0.00293814
