# Supplementary material for: Clinical association and potential molecular mechanisms of neonatal sepsis and necrotizing enterocolitis
Source: Front Mol Biosci. 2025 Oct 2;12:1662343. doi: 10.3389/fmolb.2025.1662343 (PMC12527884; doi:10.3389/fmolb.2025.1662343)
Supplement: Supplementary file 1 [file DataSheet1.zip › table4.xlsx]

## Sheet: GO
Supplementary Table 4. GO enrichment analysis of overlapping DEGs between NS and NEC.
ONTOLOGY	ID	Description	GeneRatio	BgRatio	RichFactor	FoldEnrichment	zScore	pvalue	p.adjust	qvalue	geneID	Count
BP	GO:0002274	myeloid leukocyte activation	14/67	241/18888	0.0580913	16.3765	14.3338	1.11527e-13	2.27181e-10	1.64943e-10	DYSF/CST7/ITGAM/SPI1/CLEC4D/S100A12/THBS1/CD177/C5AR1/LYN/MMP8/BPI/FCER1G/IL18RAP	14
BP	GO:0050727	regulation of inflammatory response	15/67	425/18888	0.0352941	9.94978	11.1341	1.78424e-11	1.81725e-08	1.3194e-08	NLRC4/MMP9/CST7/HCK/FCGR1A/FPR2/BCL6/IL1B/TNFAIP6/S100A12/FFAR2/LILRA5/ALOX5AP/LYN/MMP8	15
BP	GO:0006935	chemotaxis	14/67	466/18888	0.0300429	8.46941	9.74111	7.55673e-10	4.06776e-07	2.95337e-07	FPR2/SEMA4A/CSF3R/IL1B/TNFAIP6/S100A12/FFAR2/THBS1/C5AR1/FPR1/LYN/PROK2/RNASE2/FCER1G	14
BP	GO:0042330	taxis	14/67	468/18888	0.0299145	8.43322	9.71522	7.98775e-10	4.06776e-07	2.95337e-07	FPR2/SEMA4A/CSF3R/IL1B/TNFAIP6/S100A12/FFAR2/THBS1/C5AR1/FPR1/LYN/PROK2/RNASE2/FCER1G	14
BP	GO:0002888	positive regulation of myeloid leukocyte mediated immunity	5/67	21/18888	0.238095	67.1215	18.0883	9.39424e-09	2.9274e-06	2.12542e-06	ITGAM/FCGR1A/SPI1/ARG1/CD177	5
BP	GO:0002697	regulation of immune effector process	12/67	385/18888	0.0311688	8.78682	9.21015	9.47593e-09	2.9274e-06	2.12542e-06	ITGAM/FCGR1A/SPI1/IL18R1/BCL6/IL1B/FFAR2/ARG1/IRAK3/CD177/LYN/IL18RAP	12
BP	GO:0030595	leukocyte chemotaxis	10/67	237/18888	0.0421941	11.895	10.0704	1.06115e-08	2.9274e-06	2.12542e-06	FPR2/CSF3R/IL1B/TNFAIP6/S100A12/FFAR2/THBS1/C5AR1/LYN/FCER1G	10
BP	GO:0097529	myeloid leukocyte migration	10/67	239/18888	0.041841	11.7954	10.0209	1.14969e-08	2.9274e-06	2.12542e-06	FPR2/CSF3R/IL1B/TNFAIP6/S100A12/THBS1/CD177/C5AR1/LYN/FCER1G	10
BP	GO:0050900	leukocyte migration	12/67	396/18888	0.030303	8.54274	9.0507	1.29575e-08	2.93272e-06	2.12928e-06	HCK/FPR2/CSF3R/IL1B/TNFAIP6/S100A12/FFAR2/THBS1/CD177/C5AR1/LYN/FCER1G	12
BP	GO:0002703	regulation of leukocyte mediated immunity	10/67	246/18888	0.0406504	11.4598	9.85238	1.51335e-08	3.08269e-06	2.23817e-06	ITGAM/FCGR1A/SPI1/IL18R1/BCL6/IL1B/ARG1/CD177/LYN/IL18RAP	10
BP	GO:0001819	positive regulation of cytokine production	13/67	500/18888	0.026	7.32967	8.55848	1.84748e-08	3.4212e-06	2.48394e-06	NLRC4/HSPA1A/IL18R1/CLEC5A/IL1B/FFAR2/IRAK3/THBS1/LILRA5/C5AR1/ORM1/MMP8/FCER1G	13
BP	GO:0002886	regulation of myeloid leukocyte mediated immunity	6/67	57/18888	0.105263	29.6748	12.936	4.98931e-08	8.46936e-06	6.14911e-06	ITGAM/FCGR1A/SPI1/ARG1/CD177/LYN	6
BP	GO:0002705	positive regulation of leukocyte mediated immunity	8/67	150/18888	0.0533333	15.0352	10.2968	5.75638e-08	8.99071e-06	6.52763e-06	ITGAM/FCGR1A/SPI1/IL18R1/IL1B/ARG1/CD177/IL18RAP	8
BP	GO:0038094	Fc-gamma receptor signaling pathway	5/67	30/18888	0.166667	46.9851	15.0393	6.41874e-08	8.99071e-06	6.52763e-06	HCK/FCGR1A/CLEC4D/LYN/FCER1G	5
BP	GO:0050729	positive regulation of inflammatory response	8/67	153/18888	0.0522876	14.7404	10.1816	6.71375e-08	8.99071e-06	6.52763e-06	NLRC4/FCGR1A/IL1B/S100A12/FFAR2/LILRA5/ALOX5AP/MMP8	8
BP	GO:0097530	granulocyte migration	8/67	154/18888	0.0519481	14.6447	10.1439	7.06192e-08	8.99071e-06	6.52763e-06	CSF3R/IL1B/TNFAIP6/S100A12/THBS1/CD177/C5AR1/FCER1G	8
BP	GO:0002366	leukocyte activation involved in immune response	10/67	301/18888	0.0332226	9.3658	8.72938	1.01169e-07	1.21224e-05	8.80135e-06	DYSF/ITGAM/SPI1/IL18R1/CLEC4D/BCL6/SEMA4A/CD177/LYN/FCER1G	10
BP	GO:0002263	cell activation involved in immune response	10/67	305/18888	0.0327869	9.24297	8.65911	1.14404e-07	1.23028e-05	8.93237e-06	DYSF/ITGAM/SPI1/IL18R1/CLEC4D/BCL6/SEMA4A/CD177/LYN/FCER1G	10
BP	GO:0002526	acute inflammatory response	7/67	109/18888	0.0642202	18.1043	10.6852	1.14754e-07	1.23028e-05	8.93237e-06	FCGR1A/HP/IL1B/FFAR2/ALOX5AP/ORM1/CD163	7
BP	GO:0042116	macrophage activation	7/67	110/18888	0.0636364	17.9398	10.6311	1.22212e-07	1.24473e-05	9.03725e-06	DYSF/CST7/ITGAM/THBS1/C5AR1/MMP8/BPI	7
BP	GO:0060326	cell chemotaxis	10/67	322/18888	0.0310559	8.75498	8.37427	1.8924e-07	1.77437e-05	1.28827e-05	FPR2/CSF3R/IL1B/TNFAIP6/S100A12/FFAR2/THBS1/C5AR1/LYN/FCER1G	10
BP	GO:0002430	complement receptor mediated signaling pathway	4/67	15/18888	0.266667	75.1761	17.1469	1.91636e-07	1.77437e-05	1.28827e-05	ITGAM/FPR2/C5AR1/FPR1	4
BP	GO:0042742	defense response to bacterium	10/67	330/18888	0.030303	8.54274	8.24742	2.37395e-07	2.1025e-05	1.5265e-05	NLRC4/FCGR1A/HP/FPR2/CLEC4D/IL1B/S100A12/C5AR1/BPI/FCER1G	10
BP	GO:0002699	positive regulation of immune effector process	9/67	257/18888	0.0350195	9.87235	8.54446	2.98633e-07	2.53465e-05	1.84026e-05	ITGAM/FCGR1A/SPI1/IL18R1/IL1B/FFAR2/ARG1/CD177/IL18RAP	9
BP	GO:0071621	granulocyte chemotaxis	7/67	128/18888	0.0546875	15.417	9.76473	3.45278e-07	2.7973e-05	2.03096e-05	CSF3R/IL1B/TNFAIP6/S100A12/THBS1/C5AR1/FCER1G	7
BP	GO:1990266	neutrophil migration	7/67	129/18888	0.0542636	15.2975	9.7218	3.64074e-07	2.7973e-05	2.03096e-05	CSF3R/IL1B/TNFAIP6/S100A12/CD177/C5AR1/FCER1G	7
BP	GO:0042119	neutrophil activation	5/67	42/18888	0.119048	33.5608	12.604	3.70777e-07	2.7973e-05	2.03096e-05	ITGAM/SPI1/CD177/FCER1G/IL18RAP	5
BP	GO:0150076	neuroinflammatory response	6/67	83/18888	0.0722892	20.3791	10.5568	4.82887e-07	3.513e-05	2.55059e-05	MMP9/CST7/ITGAM/IL1B/C5AR1/MMP8	6
BP	GO:0002768	immune response-regulating cell surface receptor signaling pathway	10/67	360/18888	0.0277778	7.83085	7.80745	5.27581e-07	3.6556e-05	2.65412e-05	ITGAM/HCK/FCGR1A/FPR2/CLEC4D/FFAR2/C5AR1/FPR1/LYN/FCER1G	10
BP	GO:0002283	neutrophil activation involved in immune response	4/67	19/18888	0.210526	59.3496	15.1823	5.38379e-07	3.6556e-05	2.65412e-05	ITGAM/SPI1/CD177/FCER1G	4
BP	GO:0002237	response to molecule of bacterial origin	10/67	369/18888	0.0271003	7.63985	7.68529	6.60757e-07	4.23781e-05	3.07683e-05	MMP9/HCK/IL1B/IRAK3/ADM/C5AR1/ALPL/LYN/MMP8/BPI	10
BP	GO:0051092	positive regulation of NF-kappaB transcription factor activity	7/67	141/18888	0.0496454	13.9956	9.24136	6.65733e-07	4.23781e-05	3.07683e-05	NLRC4/HSPA1A/IL18R1/IL1B/S100A12/IRAK3/IL18RAP	7
BP	GO:0002443	leukocyte mediated immunity	11/67	469/18888	0.0234542	6.61197	7.34288	7.22021e-07	4.45684e-05	3.23585e-05	ITGAM/FCGR1A/SPI1/IL18R1/BCL6/IL1B/ARG1/CD177/LYN/FCER1G/IL18RAP	11
BP	GO:0036230	granulocyte activation	5/67	49/18888	0.102041	28.7664	11.6114	8.15377e-07	4.88507e-05	3.54676e-05	ITGAM/SPI1/CD177/FCER1G/IL18RAP	5
BP	GO:0002833	positive regulation of response to biotic stimulus	10/67	390/18888	0.025641	7.22847	7.41565	1.09154e-06	6.35274e-05	4.61236e-05	NLRC4/HCK/FPR2/HSPA1A/SPI1/FFAR2/ARG1/IRAK3/LYN/IL18RAP	10
BP	GO:0002275	myeloid cell activation involved in immune response	6/67	97/18888	0.0618557	17.4378	9.68392	1.21613e-06	6.88128e-05	4.9961e-05	DYSF/ITGAM/SPI1/CD177/LYN/FCER1G	6
BP	GO:0038093	Fc receptor signaling pathway	5/67	54/18888	0.0925926	26.1028	11.0216	1.33391e-06	7.23745e-05	5.25469e-05	HCK/FCGR1A/CLEC4D/LYN/FCER1G	5
BP	GO:0002757	immune response-activating signaling pathway	11/67	500/18888	0.022	6.20203	7.03377	1.35014e-06	7.23745e-05	5.25469e-05	NLRC4/ITGAM/HCK/FPR2/HSPA1A/FFAR2/IRAK3/C5AR1/FPR1/LYN/FCER1G	11
BP	GO:0061900	glial cell activation	5/67	57/18888	0.0877193	24.729	10.7048	1.75164e-06	9.14894e-05	6.64251e-05	CST7/ITGAM/IL1B/C5AR1/MMP8	5
BP	GO:0006909	phagocytosis	8/67	237/18888	0.0337553	9.51596	7.87145	1.8823e-06	9.58562e-05	6.95956e-05	DYSF/ITGAM/HCK/FCGR1A/FPR2/THBS1/LYN/FCER1G	8
BP	GO:0030593	neutrophil chemotaxis	6/67	107/18888	0.0560748	15.8081	9.16491	2.16341e-06	0.000107484	7.80382e-05	CSF3R/IL1B/TNFAIP6/S100A12/C5AR1/FCER1G	6
BP	GO:0002675	positive regulation of acute inflammatory response	4/67	28/18888	0.142857	40.2729	12.4079	2.77649e-06	0.000133803	9.71466e-05	FCGR1A/IL1B/FFAR2/ALOX5AP	4
BP	GO:0002444	myeloid leukocyte mediated immunity	6/67	112/18888	0.0535714	15.1023	8.93092	2.82451e-06	0.000133803	9.71466e-05	ITGAM/FCGR1A/SPI1/ARG1/CD177/LYN	6
BP	GO:0045088	regulation of innate immune response	10/67	440/18888	0.0227273	6.40706	6.84715	3.21701e-06	0.000148933	0.000108132	NLRC4/HCK/FPR2/HSPA1A/SPI1/FFAR2/ARG1/IRAK3/LYN/IL18RAP	10
BP	GO:0032496	response to lipopolysaccharide	9/67	348/18888	0.0258621	7.29079	7.06704	3.68277e-06	0.000166707	0.000121036	MMP9/HCK/IL1B/IRAK3/ADM/ALPL/LYN/MMP8/BPI	9
BP	GO:0002718	regulation of cytokine production involved in immune response	6/67	120/18888	0.05	14.0955	8.58622	4.21802e-06	0.000186718	0.000135565	IL18R1/BCL6/IL1B/FFAR2/ARG1/IRAK3	6
BP	GO:0071216	cellular response to biotic stimulus	8/67	265/18888	0.0301887	8.5105	7.34623	4.30816e-06	0.000186718	0.000135565	MMP9/HCK/IL1B/IRAK3/CDA/LYN/MMP8/BPI	8
BP	GO:0002367	cytokine production involved in immune response	6/67	122/18888	0.0491803	13.8644	8.50517	4.64187e-06	0.000196989	0.000143022	IL18R1/BCL6/IL1B/FFAR2/ARG1/IRAK3	6
BP	GO:0070498	interleukin-1-mediated signaling pathway	4/67	32/18888	0.125	35.2388	11.5656	4.82456e-06	0.000200564	0.000145618	IL1R2/IL1RN/IL1B/IRAK3	4
BP	GO:0045089	positive regulation of innate immune response	9/67	365/18888	0.0246575	6.95122	6.85006	5.42198e-06	0.000220891	0.000160376	NLRC4/HCK/FPR2/HSPA1A/SPI1/FFAR2/IRAK3/LYN/IL18RAP	9
BP	GO:0050777	negative regulation of immune response	7/67	194/18888	0.0360825	10.172	7.66148	5.59032e-06	0.000223284	0.000162114	HCK/SPI1/BCL6/ARG1/IRAK3/SAMSN1/LYN	7
BP	GO:0002446	neutrophil mediated immunity	4/67	35/18888	0.114286	32.2183	11.0294	6.96887e-06	0.000272992	0.000198204	ITGAM/SPI1/ARG1/CD177	4
BP	GO:0051090	regulation of DNA-binding transcription factor activity	9/67	381/18888	0.023622	6.6593	6.65817	7.66148e-06	0.000294461	0.000213791	NLRC4/HCK/HSPA1A/SPI1/IL18R1/IL1B/S100A12/IRAK3/IL18RAP	9
BP	GO:0043299	leukocyte degranulation	5/67	79/18888	0.0632911	17.8424	8.95021	8.878e-06	0.000334898	0.00024315	ITGAM/HCK/SPI1/CD177/LYN	5
BP	GO:0043312	neutrophil degranulation	3/67	12/18888	0.25	70.4776	14.3641	9.17326e-06	0.000339744	0.000246669	ITGAM/SPI1/CD177	3
BP	GO:0150077	regulation of neuroinflammatory response	4/67	40/18888	0.1	28.191	10.2712	1.20025e-05	0.000436591	0.000316983	MMP9/CST7/IL1B/MMP8	4
BP	GO:0002292	T cell differentiation involved in immune response	5/67	85/18888	0.0588235	16.583	8.591	1.27111e-05	0.000454254	0.000329808	IL18R1/CLEC4D/BCL6/SEMA4A/FCER1G	5
BP	GO:0071222	cellular response to lipopolysaccharide	7/67	225/18888	0.0311111	8.77055	6.996	1.46971e-05	0.000516172	0.000374762	MMP9/HCK/IL1B/IRAK3/LYN/MMP8/BPI	7
BP	GO:0051091	positive regulation of DNA-binding transcription factor activity	7/67	230/18888	0.0304348	8.57988	6.90067	1.69395e-05	0.000584844	0.000424621	NLRC4/HSPA1A/IL18R1/IL1B/S100A12/IRAK3/IL18RAP	7
BP	GO:0043300	regulation of leukocyte degranulation	4/67	45/18888	0.0888889	25.0587	9.64053	1.93089e-05	0.000655536	0.000475946	ITGAM/SPI1/CD177/LYN	4
BP	GO:0071219	cellular response to molecule of bacterial origin	7/67	238/18888	0.0294118	8.29148	6.75402	2.1112e-05	0.000705003	0.000511862	MMP9/HCK/IL1B/IRAK3/LYN/MMP8/BPI	7
BP	GO:0002429	immune response-activating cell surface receptor signaling pathway	8/67	332/18888	0.0240964	6.79302	6.35374	2.21658e-05	0.000728253	0.000528742	ITGAM/HCK/FPR2/FFAR2/C5AR1/FPR1/LYN/FCER1G	8
BP	GO:0006953	acute-phase response	4/67	47/18888	0.0851064	23.9924	9.41626	2.29922e-05	0.000743413	0.000539749	HP/IL1B/ORM1/CD163	4
BP	GO:0001774	microglial cell activation	4/67	48/18888	0.0833333	23.4925	9.30928	2.50156e-05	0.000783951	0.000569181	CST7/ITGAM/C5AR1/MMP8	4
BP	GO:0002673	regulation of acute inflammatory response	4/67	48/18888	0.0833333	23.4925	9.30928	2.50156e-05	0.000783951	0.000569181	FCGR1A/IL1B/FFAR2/ALOX5AP	4
BP	GO:0050764	regulation of phagocytosis	5/67	100/18888	0.05	14.0955	7.83394	2.80039e-05	0.000864302	0.000627519	DYSF/HCK/FCGR1A/FPR2/FCER1G	5
BP	GO:0032102	negative regulation of response to external stimulus	9/67	456/18888	0.0197368	5.56402	5.88629	3.18205e-05	0.000954751	0.000693189	CST7/HCK/FPR2/SEMA4A/TNFAIP6/ARG1/IRAK3/THBS1/LYN	9
BP	GO:0002269	leukocyte activation involved in inflammatory response	4/67	51/18888	0.0784314	22.1106	9.00695	3.18719e-05	0.000954751	0.000693189	CST7/ITGAM/C5AR1/MMP8	4
BP	GO:0032930	positive regulation of superoxide anion generation	3/67	18/18888	0.166667	46.9851	11.6457	3.35096e-05	0.000989262	0.000718246	ITGAM/FPR2/CD177	3
BP	GO:0001959	regulation of cytokine-mediated signaling pathway	6/67	177/18888	0.0338983	9.55629	6.82372	3.86636e-05	0.00112294	0.000815305	IL1R2/HSPA1A/IL1RN/ARG1/IRAK3/MMP8	6
BP	GO:0032695	negative regulation of interleukin-12 production	3/67	19/18888	0.157895	44.5122	11.3217	3.96917e-05	0.00112294	0.000815305	IRAK3/THBS1/LILRA5	3
BP	GO:0035743	CD4-positive, alpha-beta T cell cytokine production	3/67	19/18888	0.157895	44.5122	11.3217	3.96917e-05	0.00112294	0.000815305	IL18R1/IL1B/ARG1	3
BP	GO:0050832	defense response to fungus	4/67	56/18888	0.0714286	20.1365	8.55667	4.6224e-05	0.00128984	0.000936478	SPI1/CLEC4D/S100A12/ARG1	4
BP	GO:0002706	regulation of lymphocyte mediated immunity	6/67	186/18888	0.0322581	9.09389	6.61861	5.09974e-05	0.00140381	0.00101922	FCGR1A/IL18R1/BCL6/IL1B/ARG1/IL18RAP	6
BP	GO:0002700	regulation of production of molecular mediator of immune response	6/67	187/18888	0.0320856	9.04526	6.59669	5.25425e-05	0.00142705	0.0010361	IL18R1/BCL6/IL1B/FFAR2/ARG1/IRAK3	6
BP	GO:0032928	regulation of superoxide anion generation	3/67	21/18888	0.142857	40.2729	10.7436	5.42028e-05	0.00143737	0.00104359	ITGAM/FPR2/CD177	3
BP	GO:0032640	tumor necrosis factor production	6/67	189/18888	0.031746	8.94954	6.55332	5.5745e-05	0.00143737	0.00104359	IRAK3/THBS1/LILRA5/ORM1/MMP8/BPI	6
BP	GO:0032680	regulation of tumor necrosis factor production	6/67	189/18888	0.031746	8.94954	6.55332	5.5745e-05	0.00143737	0.00104359	IRAK3/THBS1/LILRA5/ORM1/MMP8/BPI	6
BP	GO:0060759	regulation of response to cytokine stimulus	6/67	189/18888	0.031746	8.94954	6.55332	5.5745e-05	0.00143737	0.00104359	IL1R2/HSPA1A/IL1RN/ARG1/IRAK3/MMP8	6
BP	GO:0050867	positive regulation of cell activation	8/67	380/18888	0.0210526	5.93496	5.7982	5.7726e-05	0.00146985	0.00106717	SPI1/CLEC4D/BCL6/IL1B/THBS1/LILRA5/LYN/MMP8	8
BP	GO:0001818	negative regulation of cytokine production	8/67	381/18888	0.0209974	5.91938	5.78765	5.87997e-05	0.0014787	0.0010736	IL1R2/BCL6/ARG1/IRAK3/THBS1/LILRA5/ORM1/BPI	8
BP	GO:0043030	regulation of macrophage activation	4/67	60/18888	0.0666667	18.794	8.23655	6.07195e-05	0.00149314	0.00108409	CST7/THBS1/MMP8/BPI	4
BP	GO:0002695	negative regulation of leukocyte activation	6/67	192/18888	0.03125	8.8097	6.48946	6.084e-05	0.00149314	0.00108409	CST7/BCL6/ARG1/SAMSN1/LYN/BPI	6
BP	GO:0071706	tumor necrosis factor superfamily cytokine production	6/67	194/18888	0.0309278	8.71888	6.44765	6.44387e-05	0.00154426	0.00112119	IRAK3/THBS1/LILRA5/ORM1/MMP8/BPI	6
BP	GO:1903555	regulation of tumor necrosis factor superfamily cytokine production	6/67	194/18888	0.0309278	8.71888	6.44765	6.44387e-05	0.00154426	0.00112119	IRAK3/THBS1/LILRA5/ORM1/MMP8/BPI	6
BP	GO:0002688	regulation of leukocyte chemotaxis	5/67	123/18888	0.0406504	11.4598	6.94381	7.54796e-05	0.00177107	0.00128587	FPR2/TNFAIP6/THBS1/C5AR1/LYN	5
BP	GO:0031348	negative regulation of defense response	7/67	291/18888	0.024055	6.78135	5.92996	7.56424e-05	0.00177107	0.00128587	CST7/HCK/FPR2/TNFAIP6/ARG1/IRAK3/LYN	7
BP	GO:0002286	T cell activation involved in immune response	5/67	124/18888	0.0403226	11.3674	6.91057	7.84367e-05	0.00181563	0.00131822	IL18R1/CLEC4D/BCL6/SEMA4A/FCER1G	5
BP	GO:0070613	regulation of protein processing	4/67	66/18888	0.0606061	17.0855	7.81035	8.83211e-05	0.00202146	0.00146767	NLRC4/CST7/IL1R2/THBS1	4
BP	GO:0002819	regulation of adaptive immune response	6/67	207/18888	0.0289855	8.17132	6.18987	9.21932e-05	0.00208664	0.00151499	FCGR1A/IL18R1/BCL6/IL1B/ARG1/SAMSN1	6
BP	GO:0009620	response to fungus	4/67	67/18888	0.0597015	16.8305	7.74475	9.36792e-05	0.00209697	0.00152249	SPI1/CLEC4D/S100A12/ARG1	4
BP	GO:0001912	positive regulation of leukocyte mediated cytotoxicity	4/67	69/18888	0.057971	16.3426	7.6177	0.000105099	0.00232702	0.00168951	ITGAM/SPI1/ARG1/IL18RAP	4
BP	GO:1903317	regulation of protein maturation	4/67	70/18888	0.0571429	16.1092	7.55615	0.000111172	0.00238405	0.00173092	NLRC4/CST7/IL1R2/THBS1	4
BP	GO:2000379	positive regulation of reactive oxygen species metabolic process	4/67	70/18888	0.0571429	16.1092	7.55615	0.000111172	0.00238405	0.00173092	ITGAM/FPR2/THBS1/CD177	4
BP	GO:0030217	T cell differentiation	7/67	310/18888	0.0225806	6.36572	5.68338	0.00011221	0.00238405	0.00173092	SPI1/IL18R1/CLEC4D/BCL6/SEMA4A/IL1B/FCER1G	7
BP	GO:0043405	regulation of MAP kinase activity	5/67	134/18888	0.0373134	10.519	6.59776	0.000113179	0.00238405	0.00173092	IL1B/S100A12/IRAK3/THBS1/LYN	5
BP	GO:0050866	negative regulation of cell activation	6/67	215/18888	0.027907	7.86727	6.04218	0.000113526	0.00238405	0.00173092	CST7/BCL6/ARG1/SAMSN1/LYN/BPI	6
BP	GO:0045055	regulated exocytosis	6/67	225/18888	0.0266667	7.51761	5.86795	0.000145522	0.00302478	0.00219612	ITGAM/HCK/SPI1/CD177/STX11/LYN	6
BP	GO:0001906	cell killing	6/67	226/18888	0.0265487	7.48435	5.85112	0.000149078	0.0030674	0.00222706	ITGAM/FCGR1A/SPI1/S100A12/ARG1/IL18RAP	6
BP	GO:0031343	positive regulation of cell killing	4/67	76/18888	0.0526316	14.8374	7.21176	0.000153096	0.00311856	0.00226421	ITGAM/SPI1/ARG1/IL18RAP	4
BP	GO:0030099	myeloid cell differentiation	8/67	439/18888	0.0182232	5.13732	5.23314	0.000156913	0.00313747	0.00227793	MMP9/HSPA1A/SPI1/CLEC5A/BCL6/CSF3R/TNFAIP6/LYN	8
BP	GO:0001909	leukocyte mediated cytotoxicity	5/67	144/18888	0.0347222	9.78856	6.31634	0.000158677	0.00313747	0.00227793	ITGAM/FCGR1A/SPI1/ARG1/IL18RAP	5
BP	GO:0050920	regulation of chemotaxis	6/67	229/18888	0.0262009	7.3863	5.80123	0.000160162	0.00313747	0.00227793	FPR2/SEMA4A/TNFAIP6/THBS1/C5AR1/LYN	6
BP	GO:0010955	negative regulation of protein processing	3/67	30/18888	0.1	28.191	8.89275	0.000161725	0.00313747	0.00227793	CST7/IL1R2/THBS1	3
BP	GO:1903318	negative regulation of protein maturation	3/67	30/18888	0.1	28.191	8.89275	0.000161725	0.00313747	0.00227793	CST7/IL1R2/THBS1	3
BP	GO:0002431	Fc receptor mediated stimulatory signaling pathway	3/67	31/18888	0.0967742	27.2817	8.73765	0.000178599	0.00336858	0.00244573	HCK/LYN/FCER1G	3
BP	GO:0090322	regulation of superoxide metabolic process	3/67	31/18888	0.0967742	27.2817	8.73765	0.000178599	0.00336858	0.00244573	ITGAM/FPR2/CD177	3
BP	GO:2000191	regulation of fatty acid transport	3/67	31/18888	0.0967742	27.2817	8.73765	0.000178599	0.00336858	0.00244573	ACSL1/IL1B/THBS1	3
BP	GO:2000377	regulation of reactive oxygen species metabolic process	5/67	149/18888	0.033557	9.46008	6.18575	0.000186101	0.00347786	0.00252508	ITGAM/HP/FPR2/THBS1/CD177	5
BP	GO:0050869	negative regulation of B cell activation	3/67	33/18888	0.0909091	25.6282	8.4484	0.000215686	0.00399411	0.00289989	BCL6/SAMSN1/LYN	3
BP	GO:0002437	inflammatory response to antigenic stimulus	4/67	84/18888	0.047619	13.4243	6.80901	0.000225401	0.0041364	0.0030032	HCK/FCGR1A/IL1RN/LYN	4
BP	GO:0045859	regulation of protein kinase activity	8/67	470/18888	0.0170213	4.79848	4.97548	0.000249455	0.00453696	0.00329402	FCGR1A/IL1B/S100A12/IRAK3/THBS1/LILRA5/C5AR1/LYN	8
BP	GO:0002719	negative regulation of cytokine production involved in immune response	3/67	35/18888	0.0857143	24.1638	8.18371	0.000257428	0.00464054	0.00336922	BCL6/ARG1/IRAK3	3
BP	GO:0002696	positive regulation of leukocyte activation	7/67	362/18888	0.019337	5.45131	5.1021	0.000290338	0.00518788	0.00376662	SPI1/CLEC4D/BCL6/IL1B/THBS1/LYN/MMP8	7
BP	GO:1903131	mononuclear cell differentiation	8/67	484/18888	0.0165289	4.65968	4.86639	0.000303918	0.00538331	0.00390851	SPI1/IL18R1/CLEC4D/BCL6/SEMA4A/IL1B/LYN/FCER1G	8
BP	GO:0002369	T cell cytokine production	3/67	38/18888	0.0789474	22.2561	7.82559	0.000329292	0.00573305	0.00416244	IL18R1/IL1B/ARG1	3
BP	GO:0002724	regulation of T cell cytokine production	3/67	38/18888	0.0789474	22.2561	7.82559	0.000329292	0.00573305	0.00416244	IL18R1/IL1B/ARG1	3
BP	GO:0007204	positive regulation of cytosolic calcium ion concentration	5/67	169/18888	0.0295858	8.34055	5.7191	0.000333507	0.00575724	0.00418	FPR2/ADM/C5AR1/FPR1/PROK2	5
BP	GO:0002449	lymphocyte mediated immunity	7/67	372/18888	0.0188172	5.30477	5.00317	0.000342254	0.00585858	0.00425358	FCGR1A/IL18R1/BCL6/IL1B/ARG1/FCER1G/IL18RAP	7
BP	GO:0001910	regulation of leukocyte mediated cytotoxicity	4/67	96/18888	0.0416667	11.7463	6.29802	0.00037589	0.00632801	0.0045944	ITGAM/SPI1/ARG1/IL18RAP	4
BP	GO:0001960	negative regulation of cytokine-mediated signaling pathway	4/67	96/18888	0.0416667	11.7463	6.29802	0.00037589	0.00632801	0.0045944	IL1R2/IL1RN/ARG1/IRAK3	4
BP	GO:0032635	interleukin-6 production	5/67	176/18888	0.0284091	8.00882	5.57364	0.00040179	0.00665403	0.00483111	IL1B/IRAK3/LILRA5/ORM1/BPI	5
BP	GO:0032675	regulation of interleukin-6 production	5/67	176/18888	0.0284091	8.00882	5.57364	0.00040179	0.00665403	0.00483111	IL1B/IRAK3/LILRA5/ORM1/BPI	5
BP	GO:0002460	adaptive immune response based on somatic recombination of immune receptors built from immunoglobulin superfamily domains	7/67	385/18888	0.0181818	5.12564	4.87976	0.000420637	0.00690997	0.00501693	FCGR1A/IL18R1/BCL6/SEMA4A/IL1B/ARG1/FCER1G	7
BP	GO:0002758	innate immune response-activating signaling pathway	6/67	278/18888	0.0215827	6.0844	5.09549	0.000453044	0.00737046	0.00535126	NLRC4/HCK/HSPA1A/FFAR2/IRAK3/LYN	6
BP	GO:0060761	negative regulation of response to cytokine stimulus	4/67	101/18888	0.039604	11.1648	6.11121	0.000455905	0.00737046	0.00535126	IL1R2/IL1RN/ARG1/IRAK3	4
BP	GO:0007200	phospholipase C-activating G protein-coupled receptor signaling pathway	4/67	102/18888	0.0392157	11.0553	6.07542	0.000473255	0.00751097	0.00545328	FPR2/FFAR2/C5AR1/FPR1	4
BP	GO:0032677	regulation of interleukin-8 production	4/67	102/18888	0.0392157	11.0553	6.07542	0.000473255	0.00751097	0.00545328	HSPA1A/IL1B/FFAR2/BPI	4
BP	GO:0042554	superoxide anion generation	3/67	43/18888	0.0697674	19.6682	7.31199	0.000475658	0.00751097	0.00545328	ITGAM/FPR2/CD177	3
BP	GO:0032637	interleukin-8 production	4/67	103/18888	0.038835	10.948	6.04012	0.000491072	0.00769472	0.00558669	HSPA1A/IL1B/FFAR2/BPI	4
BP	GO:0045766	positive regulation of angiogenesis	5/67	187/18888	0.026738	7.53771	5.36058	0.000529808	0.00823832	0.00598136	LRG1/IL1B/THBS1/ADM/C5AR1	5
BP	GO:0035655	interleukin-18-mediated signaling pathway	2/67	10/18888	0.2	56.3821	10.4517	0.000547657	0.0083252	0.00604444	IL18R1/IL18RAP	2
BP	GO:0071351	cellular response to interleukin-18	2/67	10/18888	0.2	56.3821	10.4517	0.000547657	0.0083252	0.00604444	IL18R1/IL18RAP	2
BP	GO:2000659	regulation of interleukin-1-mediated signaling pathway	2/67	10/18888	0.2	56.3821	10.4517	0.000547657	0.0083252	0.00604444	IL1R2/IL1RN	2
BP	GO:1904018	positive regulation of vasculature development	5/67	190/18888	0.0263158	7.4187	5.30547	0.000569517	0.00857098	0.00622289	LRG1/IL1B/THBS1/ADM/C5AR1	5
BP	GO:0030100	regulation of endocytosis	6/67	291/18888	0.0206186	5.81259	4.9363	0.000576383	0.00857098	0.00622289	DYSF/HCK/FCGR1A/FPR2/CD177/FCER1G	6
BP	GO:0002701	negative regulation of production of molecular mediator of immune response	3/67	46/18888	0.0652174	18.3855	7.04367	0.000580655	0.00857098	0.00622289	BCL6/ARG1/IRAK3	3
BP	GO:0045646	regulation of erythrocyte differentiation	3/67	46/18888	0.0652174	18.3855	7.04367	0.000580655	0.00857098	0.00622289	HSPA1A/SPI1/LYN	3
BP	GO:0002822	regulation of adaptive immune response based on somatic recombination of immune receptors built from immunoglobulin superfamily domains	5/67	192/18888	0.0260417	7.34142	5.26939	0.000597206	0.00875186	0.00635422	FCGR1A/IL18R1/BCL6/IL1B/ARG1	5
BP	GO:0032760	positive regulation of tumor necrosis factor production	4/67	109/18888	0.0366972	10.3453	5.83807	0.000608153	0.00884863	0.00642448	THBS1/LILRA5/ORM1/MMP8	4
BP	GO:0031341	regulation of cell killing	4/67	110/18888	0.0363636	10.2513	5.80593	0.000629431	0.00902923	0.0065556	ITGAM/SPI1/ARG1/IL18RAP	4
BP	GO:0071347	cellular response to interleukin-1	4/67	110/18888	0.0363636	10.2513	5.80593	0.000629431	0.00902923	0.0065556	IL1R2/IL1RN/IL1B/IRAK3	4
BP	GO:0002218	activation of innate immune response	6/67	298/18888	0.0201342	5.67605	4.85451	0.000652824	0.00918401	0.00666798	NLRC4/HCK/HSPA1A/FFAR2/IRAK3/LYN	6
BP	GO:0002861	regulation of inflammatory response to antigenic stimulus	3/67	48/18888	0.0625	17.6194	6.87849	0.000658255	0.00918401	0.00666798	HCK/FCGR1A/LYN	3
BP	GO:0042088	T-helper 1 type immune response	3/67	48/18888	0.0625	17.6194	6.87849	0.000658255	0.00918401	0.00666798	IL18R1/SEMA4A/IL1B	3
BP	GO:0043407	negative regulation of MAP kinase activity	3/67	48/18888	0.0625	17.6194	6.87849	0.000658255	0.00918401	0.00666798	IL1B/IRAK3/LYN	3
BP	GO:1903557	positive regulation of tumor necrosis factor superfamily cytokine production	4/67	113/18888	0.0353982	9.97913	5.71191	0.000696432	0.00962638	0.00698916	THBS1/LILRA5/ORM1/MMP8	4
BP	GO:0006911	phagocytosis, engulfment	3/67	49/18888	0.0612245	17.2598	6.79959	0.000699413	0.00962638	0.00698916	ITGAM/FCGR1A/THBS1	3
BP	GO:0050728	negative regulation of inflammatory response	5/67	201/18888	0.0248756	7.0127	5.11323	0.000734508	0.0100416	0.0072906	CST7/HCK/FPR2/TNFAIP6/LYN	5
BP	GO:0071622	regulation of granulocyte chemotaxis	3/67	51/18888	0.0588235	16.583	6.64855	0.000786571	0.0106816	0.00775531	TNFAIP6/THBS1/C5AR1	3
BP	GO:0070673	response to interleukin-18	2/67	12/18888	0.166667	46.9851	9.50714	0.000799556	0.0107473	0.00780297	IL18R1/IL18RAP	2
BP	GO:0002440	production of molecular mediator of immune response	6/67	310/18888	0.0193548	5.45633	4.72016	0.000801957	0.0107473	0.00780297	IL18R1/BCL6/IL1B/FFAR2/ARG1/IRAK3	6
BP	GO:0071674	mononuclear cell migration	5/67	206/18888	0.0242718	6.84249	5.03057	0.000820316	0.0109215	0.00792944	FPR2/S100A12/THBS1/C5AR1/LYN	5
BP	GO:0030098	lymphocyte differentiation	7/67	432/18888	0.0162037	4.56799	4.47605	0.000831603	0.0109998	0.00798634	SPI1/IL18R1/CLEC4D/BCL6/SEMA4A/IL1B/FCER1G	7
BP	GO:0002698	negative regulation of immune effector process	4/67	121/18888	0.0330579	9.31935	5.4775	0.000899606	0.0118226	0.00858368	SPI1/BCL6/ARG1/IRAK3	4
BP	GO:0002285	lymphocyte activation involved in immune response	5/67	212/18888	0.0235849	6.64883	4.93494	0.000932926	0.0121819	0.00884454	IL18R1/CLEC4D/BCL6/SEMA4A/FCER1G	5
BP	GO:0032494	response to peptidoglycan	2/67	13/18888	0.153846	43.3708	9.11786	0.000942767	0.0122319	0.00888091	IRAK3/C5AR1	2
BP	GO:0071675	regulation of mononuclear cell migration	4/67	123/18888	0.0325203	9.16782	5.42228	0.000956284	0.0123288	0.00895122	FPR2/THBS1/C5AR1/LYN	4
BP	GO:0009612	response to mechanical stimulus	5/67	216/18888	0.0231481	6.5257	4.87323	0.00101415	0.0129277	0.00938606	RETN/ITGAM/IL1B/THBS1/KCNJ2	5
BP	GO:1903305	regulation of regulated secretory pathway	4/67	125/18888	0.032	9.02113	5.36831	0.00101543	0.0129277	0.00938606	ITGAM/SPI1/CD177/LYN	4
BP	GO:0043086	negative regulation of catalytic activity	7/67	449/18888	0.0155902	4.39504	4.34407	0.00104121	0.0131736	0.00956458	MMP9/CST7/HP/IL1B/IRAK3/THBS1/LYN	7
BP	GO:0045637	regulation of myeloid cell differentiation	5/67	218/18888	0.0229358	6.46584	4.84295	0.00105668	0.0132867	0.00964671	HSPA1A/SPI1/CSF3R/TNFAIP6/LYN	5
BP	GO:0031663	lipopolysaccharide-mediated signaling pathway	3/67	57/18888	0.0526316	14.8374	6.24241	0.00108853	0.0136033	0.00987653	HCK/LYN/BPI	3
BP	GO:1903265	positive regulation of tumor necrosis factor-mediated signaling pathway	2/67	14/18888	0.142857	40.2729	8.77047	0.00109738	0.0136302	0.00989612	HSPA1A/MMP8	2
BP	GO:0002708	positive regulation of lymphocyte mediated immunity	4/67	128/18888	0.03125	8.8097	5.28957	0.00110891	0.01369	0.00993953	FCGR1A/IL18R1/IL1B/IL18RAP	4
BP	GO:0032612	interleukin-1 production	4/67	129/18888	0.0310078	8.74141	5.2639	0.00114137	0.0138832	0.0100798	NLRC4/IL1R2/LILRA5/ORM1	4
BP	GO:0032652	regulation of interleukin-1 production	4/67	129/18888	0.0310078	8.74141	5.2639	0.00114137	0.0138832	0.0100798	NLRC4/IL1R2/LILRA5/ORM1	4
BP	GO:0099024	plasma membrane invagination	3/67	58/18888	0.0517241	14.5816	6.18068	0.001145	0.0138832	0.0100798	ITGAM/FCGR1A/THBS1	3
BP	GO:0050864	regulation of B cell activation	4/67	130/18888	0.0307692	8.67417	5.2385	0.00117449	0.0141564	0.0102782	SPI1/BCL6/SAMSN1/LYN	4
BP	GO:0002829	negative regulation of type 2 immune response	2/67	15/18888	0.133333	37.5881	8.45789	0.00126331	0.0150504	0.0109272	BCL6/ARG1	2
BP	GO:0046456	icosanoid biosynthetic process	3/67	60/18888	0.05	14.0955	6.06169	0.00126344	0.0150504	0.0109272	NLRC4/IL1B/ALOX5AP	3
BP	GO:0002820	negative regulation of adaptive immune response	3/67	61/18888	0.0491803	13.8644	6.00431	0.00132543	0.0156971	0.0113968	BCL6/ARG1/SAMSN1	3
BP	GO:0002685	regulation of leukocyte migration	5/67	230/18888	0.0217391	6.12849	4.66894	0.00134028	0.0157812	0.0114578	FPR2/TNFAIP6/THBS1/C5AR1/LYN	5
BP	GO:0030218	erythrocyte differentiation	4/67	135/18888	0.0296296	8.3529	5.1155	0.00135026	0.0158074	0.0114768	HSPA1A/SPI1/BCL6/LYN	4
BP	GO:0032731	positive regulation of interleukin-1 beta production	3/67	62/18888	0.0483871	13.6408	5.94826	0.00138932	0.0160798	0.0116746	NLRC4/LILRA5/ORM1	3
BP	GO:0034113	heterotypic cell-cell adhesion	3/67	62/18888	0.0483871	13.6408	5.94826	0.00138932	0.0160798	0.0116746	ITGAM/IL1RN/IL1B	3
BP	GO:0043410	positive regulation of MAPK cascade	7/67	475/18888	0.0147368	4.15447	4.1544	0.00144017	0.016286	0.0118243	FPR2/SPI1/IL1B/S100A12/THBS1/LILRA5/C5AR1	7
BP	GO:0006887	exocytosis	6/67	348/18888	0.0172414	4.86052	4.33689	0.00145307	0.016286	0.0118243	ITGAM/HCK/SPI1/CD177/STX11/LYN	6
BP	GO:0032615	interleukin-12 production	3/67	63/18888	0.047619	13.4243	5.89349	0.0014551	0.016286	0.0118243	IRAK3/THBS1/LILRA5	3
BP	GO:0032655	regulation of interleukin-12 production	3/67	63/18888	0.047619	13.4243	5.89349	0.0014551	0.016286	0.0118243	IRAK3/THBS1/LILRA5	3
BP	GO:0032757	positive regulation of interleukin-8 production	3/67	63/18888	0.047619	13.4243	5.89349	0.0014551	0.016286	0.0118243	HSPA1A/IL1B/FFAR2	3
BP	GO:2000117	negative regulation of cysteine-type endopeptidase activity	3/67	63/18888	0.047619	13.4243	5.89349	0.0014551	0.016286	0.0118243	MMP9/CST7/THBS1	3
BP	GO:0070555	response to interleukin-1	4/67	138/18888	0.0289855	8.17132	5.0447	0.00146412	0.0162974	0.0118326	IL1R2/IL1RN/IL1B/IRAK3	4
BP	GO:0072593	reactive oxygen species metabolic process	5/67	238/18888	0.0210084	5.92249	4.55965	0.00155831	0.0172015	0.012489	ITGAM/HP/FPR2/THBS1/CD177	5
BP	GO:0045765	regulation of angiogenesis	6/67	353/18888	0.0169972	4.79168	4.29062	0.00156224	0.0172015	0.012489	SEMA4A/LRG1/IL1B/THBS1/ADM/C5AR1	6
BP	GO:0010324	membrane invagination	3/67	65/18888	0.0461538	13.0113	5.78759	0.00159247	0.0174402	0.0126623	ITGAM/FCGR1A/THBS1	3
BP	GO:0043031	negative regulation of macrophage activation	2/67	17/18888	0.117647	33.1659	7.91627	0.00162881	0.0177427	0.0128819	CST7/BPI	2
BP	GO:0023061	signal release	7/67	487/18888	0.0143737	4.0521	4.07137	0.00166058	0.0179926	0.0130634	RETN/DYSF/IL1RN/IL1B/FFAR2/STX11/LYN	7
BP	GO:0034101	erythrocyte homeostasis	4/67	144/18888	0.0277778	7.83085	4.90933	0.00171166	0.0184479	0.0133939	HSPA1A/SPI1/BCL6/LYN	4
BP	GO:0034605	cellular response to heat	3/67	67/18888	0.0447761	12.6229	5.68626	0.00173771	0.0186301	0.0135263	HSPA1A/THBS1/LYN	3
BP	GO:1901342	regulation of vasculature development	6/67	362/18888	0.0165746	4.67255	4.20948	0.00177439	0.018904	0.0137251	SEMA4A/LRG1/IL1B/THBS1/ADM/C5AR1	6
BP	GO:0002704	negative regulation of leukocyte mediated immunity	3/67	68/18888	0.0441176	12.4372	5.63719	0.00181334	0.018904	0.0137251	SPI1/BCL6/ARG1	3
BP	GO:0032715	negative regulation of interleukin-6 production	3/67	68/18888	0.0441176	12.4372	5.63719	0.00181334	0.018904	0.0137251	IRAK3/ORM1/BPI	3
BP	GO:0002827	positive regulation of T-helper 1 type immune response	2/67	18/18888	0.111111	31.3234	7.67937	0.00182822	0.018904	0.0137251	IL18R1/IL1B	2
BP	GO:0010759	positive regulation of macrophage chemotaxis	2/67	18/18888	0.111111	31.3234	7.67937	0.00182822	0.018904	0.0137251	THBS1/C5AR1	2
BP	GO:0044539	long-chain fatty acid import into cell	2/67	18/18888	0.111111	31.3234	7.67937	0.00182822	0.018904	0.0137251	ACSL1/THBS1	2
BP	GO:0150078	positive regulation of neuroinflammatory response	2/67	18/18888	0.111111	31.3234	7.67937	0.00182822	0.018904	0.0137251	IL1B/MMP8	2
BP	GO:0002548	monocyte chemotaxis	3/67	70/18888	0.0428571	12.0819	5.54208	0.00197068	0.0201722	0.0146459	FPR2/S100A12/LYN	3
BP	GO:0050922	negative regulation of chemotaxis	3/67	70/18888	0.0428571	12.0819	5.54208	0.00197068	0.0201722	0.0146459	SEMA4A/TNFAIP6/THBS1	3
BP	GO:1902001	fatty acid transmembrane transport	2/67	19/18888	0.105263	29.6748	7.46105	0.00203864	0.0206602	0.0150002	ACSL1/THBS1	2
BP	GO:1903978	regulation of microglial cell activation	2/67	19/18888	0.105263	29.6748	7.46105	0.00203864	0.0206602	0.0150002	CST7/MMP8	2
BP	GO:0010631	epithelial cell migration	6/67	375/18888	0.016	4.51057	4.09687	0.0021187	0.0213653	0.0155121	MMP9/SEMA4A/LRG1/S100A12/THBS1/S100P	6
BP	GO:0050766	positive regulation of phagocytosis	3/67	72/18888	0.0416667	11.7463	5.45077	0.00213627	0.0214364	0.0155637	FCGR1A/FPR2/FCER1G	3
BP	GO:0045860	positive regulation of protein kinase activity	5/67	257/18888	0.0194553	5.48464	4.3189	0.00217978	0.0217657	0.0158028	FCGR1A/IL1B/S100A12/THBS1/LILRA5	5
BP	GO:0090132	epithelium migration	6/67	378/18888	0.015873	4.47477	4.07161	0.00220488	0.0218679	0.015877	MMP9/SEMA4A/LRG1/S100A12/THBS1/S100P	6
BP	GO:0006801	superoxide metabolic process	3/67	73/18888	0.0410959	11.5854	5.40645	0.00222222	0.0218679	0.015877	ITGAM/FPR2/CD177	3
BP	GO:0032732	positive regulation of interleukin-1 production	3/67	73/18888	0.0410959	11.5854	5.40645	0.00222222	0.0218679	0.015877	NLRC4/LILRA5/ORM1	3
BP	GO:0002221	pattern recognition receptor signaling pathway	5/67	259/18888	0.019305	5.44229	4.29496	0.00225435	0.0219218	0.0159161	NLRC4/HSPA1A/FFAR2/IRAK3/LYN	5
BP	GO:0002902	regulation of B cell apoptotic process	2/67	20/18888	0.1	28.191	7.25898	0.00225998	0.0219218	0.0159161	BCL6/LYN	2
BP	GO:0051546	keratinocyte migration	2/67	20/18888	0.1	28.191	7.25898	0.00225998	0.0219218	0.0159161	MMP9/LRG1	2
BP	GO:0032368	regulation of lipid transport	4/67	156/18888	0.025641	7.22847	4.66068	0.0022914	0.0221213	0.016061	RETN/ACSL1/IL1B/THBS1	4
BP	GO:0042093	T-helper cell differentiation	3/67	74/18888	0.0405405	11.4288	5.36299	0.00231028	0.0221983	0.0161169	IL18R1/BCL6/SEMA4A	3
BP	GO:0090130	tissue migration	6/67	383/18888	0.0156658	4.41635	4.03009	0.00235438	0.0225158	0.0163475	MMP9/SEMA4A/LRG1/S100A12/THBS1/S100P	6
BP	GO:0140354	lipid import into cell	2/67	21/18888	0.0952381	26.8486	7.0712	0.00249217	0.0236182	0.0171478	ACSL1/THBS1	2
BP	GO:0002294	CD4-positive, alpha-beta T cell differentiation involved in immune response	3/67	76/18888	0.0394737	11.128	5.27852	0.00249284	0.0236182	0.0171478	IL18R1/BCL6/SEMA4A	3
BP	GO:0071900	regulation of protein serine/threonine kinase activity	5/67	267/18888	0.0187266	5.27922	4.20162	0.00257139	0.0240661	0.017473	IL1B/S100A12/IRAK3/THBS1/LYN	5
BP	GO:0002287	alpha-beta T cell activation involved in immune response	3/67	77/18888	0.038961	10.9835	5.23746	0.00258738	0.0240661	0.017473	IL18R1/BCL6/SEMA4A	3
BP	GO:0002293	alpha-beta T cell differentiation involved in immune response	3/67	77/18888	0.038961	10.9835	5.23746	0.00258738	0.0240661	0.017473	IL18R1/BCL6/SEMA4A	3
BP	GO:0032890	regulation of organic acid transport	3/67	77/18888	0.038961	10.9835	5.23746	0.00258738	0.0240661	0.017473	ACSL1/IL1B/THBS1	3
BP	GO:0018108	peptidyl-tyrosine phosphorylation	5/67	269/18888	0.0185874	5.23997	4.17887	0.00265547	0.024476	0.0177706	HCK/FCGR1A/SAMSN1/LILRA5/LYN	5
BP	GO:0032868	response to insulin	5/67	269/18888	0.0185874	5.23997	4.17887	0.00265547	0.024476	0.0177706	RETN/IL1B/ADM/ALPL/LYN	5
BP	GO:0032720	negative regulation of tumor necrosis factor production	3/67	78/18888	0.0384615	10.8427	5.19715	0.0026841	0.0246284	0.0178813	IRAK3/ORM1/BPI	3
BP	GO:0002433	immune response-regulating cell surface receptor signaling pathway involved in phagocytosis	2/67	22/18888	0.0909091	25.6282	6.89608	0.00273512	0.02482	0.0180203	HCK/LYN	2
BP	GO:0038096	Fc-gamma receptor signaling pathway involved in phagocytosis	2/67	22/18888	0.0909091	25.6282	6.89608	0.00273512	0.02482	0.0180203	HCK/LYN	2
BP	GO:0018212	peptidyl-tyrosine modification	5/67	271/18888	0.0184502	5.2013	4.15634	0.00274153	0.02482	0.0180203	HCK/FCGR1A/SAMSN1/LILRA5/LYN	5
BP	GO:0051250	negative regulation of lymphocyte activation	4/67	165/18888	0.0242424	6.83419	4.49089	0.00280633	0.0252942	0.0183647	BCL6/ARG1/SAMSN1/LYN	4
BP	GO:1903556	negative regulation of tumor necrosis factor superfamily cytokine production	3/67	80/18888	0.0375	10.5716	5.11868	0.00288418	0.0258814	0.018791	IRAK3/ORM1/BPI	3
BP	GO:0002720	positive regulation of cytokine production involved in immune response	3/67	81/18888	0.037037	10.4411	5.08047	0.00298758	0.0262419	0.0190527	IL18R1/IL1B/FFAR2	3
BP	GO:0045063	T-helper 1 cell differentiation	2/67	23/18888	0.0869565	24.514	6.73223	0.00298877	0.0262419	0.0190527	IL18R1/SEMA4A	2
BP	GO:0046835	carbohydrate phosphorylation	2/67	23/18888	0.0869565	24.514	6.73223	0.00298877	0.0262419	0.0190527	HK3/PFKFB3	2
BP	GO:0061760	antifungal innate immune response	2/67	23/18888	0.0869565	24.514	6.73223	0.00298877	0.0262419	0.0190527	SPI1/CLEC4D	2
BP	GO:2000193	positive regulation of fatty acid transport	2/67	23/18888	0.0869565	24.514	6.73223	0.00298877	0.0262419	0.0190527	ACSL1/IL1B	2
BP	GO:0043406	positive regulation of MAP kinase activity	3/67	82/18888	0.0365854	10.3138	5.04293	0.00309323	0.0270425	0.019634	IL1B/S100A12/THBS1	3
BP	GO:0052548	regulation of endopeptidase activity	5/67	280/18888	0.0178571	5.03412	4.05765	0.00315404	0.0274564	0.0199345	NLRC4/MMP9/CST7/THBS1/LYN	5
BP	GO:0034114	regulation of heterotypic cell-cell adhesion	2/67	24/18888	0.0833333	23.4925	6.57847	0.00325303	0.0279596	0.0202999	IL1RN/IL1B	2
BP	GO:0043302	positive regulation of leukocyte degranulation	2/67	24/18888	0.0833333	23.4925	6.57847	0.00325303	0.0279596	0.0202999	ITGAM/CD177	2
BP	GO:0060252	positive regulation of glial cell proliferation	2/67	24/18888	0.0833333	23.4925	6.57847	0.00325303	0.0279596	0.0202999	IL1B/LYN	2
BP	GO:0038095	Fc-epsilon receptor signaling pathway	2/67	25/18888	0.08	22.5528	6.43379	0.00352784	0.0300636	0.0218274	LYN/FCER1G	2
BP	GO:1905523	positive regulation of macrophage migration	2/67	25/18888	0.08	22.5528	6.43379	0.00352784	0.0300636	0.0218274	THBS1/C5AR1	2
BP	GO:0010721	negative regulation of cell development	5/67	288/18888	0.0173611	4.89428	3.97342	0.00355686	0.0300636	0.0218274	BCL6/SEMA4A/IL1B/TNFAIP6/LYN	5
BP	GO:1903532	positive regulation of secretion by cell	5/67	288/18888	0.0173611	4.89428	3.97342	0.00355686	0.0300636	0.0218274	RETN/ITGAM/IL1B/FFAR2/CD177	5
BP	GO:0002262	myeloid cell homeostasis	4/67	177/18888	0.0225989	6.37086	4.28331	0.00360934	0.0303811	0.0220579	HSPA1A/SPI1/BCL6/LYN	4
BP	GO:0032370	positive regulation of lipid transport	3/67	87/18888	0.0344828	9.72105	4.86447	0.00365589	0.0306222	0.022233	RETN/ACSL1/IL1B	3
BP	GO:0007159	leukocyte cell-cell adhesion	6/67	419/18888	0.0143198	4.0369	3.75071	0.00366805	0.0306222	0.022233	BCL6/LRG1/IL1B/ARG1/CD177/LYN	6
BP	GO:0015718	monocarboxylic acid transport	4/67	179/18888	0.0223464	6.29967	4.25058	0.00375683	0.031194	0.0226481	ACSL1/IL1B/THBS1/AQP9	4
BP	GO:0001783	B cell apoptotic process	2/67	26/18888	0.0769231	21.6854	6.2973	0.00381311	0.031194	0.0226481	BCL6/LYN	2
BP	GO:0002726	positive regulation of T cell cytokine production	2/67	26/18888	0.0769231	21.6854	6.2973	0.00381311	0.031194	0.0226481	IL18R1/IL1B	2
BP	GO:0048143	astrocyte activation	2/67	26/18888	0.0769231	21.6854	6.2973	0.00381311	0.031194	0.0226481	IL1B/C5AR1	2
BP	GO:0060333	type II interferon-mediated signaling pathway	2/67	26/18888	0.0769231	21.6854	6.2973	0.00381311	0.031194	0.0226481	HCK/ARG1	2
BP	GO:1903706	regulation of hemopoiesis	6/67	424/18888	0.0141509	3.9893	3.71438	0.00388653	0.0316674	0.0229919	HSPA1A/SPI1/BCL6/CSF3R/TNFAIP6/LYN	6
BP	GO:0001659	temperature homeostasis	4/67	183/18888	0.0218579	6.16198	4.18659	0.00406402	0.0329817	0.0239461	IL18R1/ACSL1/IL1B/ALPL	4
BP	GO:0010758	regulation of macrophage chemotaxis	2/67	27/18888	0.0740741	20.8823	6.16826	0.00410876	0.0330812	0.0240184	THBS1/C5AR1	2
BP	GO:0061098	positive regulation of protein tyrosine kinase activity	2/67	27/18888	0.0740741	20.8823	6.16826	0.00410876	0.0330812	0.0240184	FCGR1A/LILRA5	2
BP	GO:1905952	regulation of lipid localization	4/67	186/18888	0.0215054	6.06259	4.13983	0.00430528	0.034527	0.025068	RETN/ACSL1/IL1B/THBS1	4
BP	GO:0002690	positive regulation of leukocyte chemotaxis	3/67	93/18888	0.0322581	9.09389	4.66847	0.00440873	0.0349915	0.0254053	FPR2/THBS1/C5AR1	3
BP	GO:0033674	positive regulation of kinase activity	5/67	303/18888	0.0165017	4.65199	3.82355	0.00441001	0.0349915	0.0254053	FCGR1A/IL1B/S100A12/THBS1/LILRA5	5
BP	GO:0090025	regulation of monocyte chemotaxis	2/67	28/18888	0.0714286	20.1365	6.04599	0.00441473	0.0349915	0.0254053	FPR2/LYN	2
BP	GO:0017157	regulation of exocytosis	4/67	188/18888	0.0212766	5.99809	4.10923	0.00447139	0.0351689	0.0255341	ITGAM/SPI1/CD177/LYN	4
BP	GO:0052547	regulation of peptidase activity	5/67	304/18888	0.0164474	4.63668	3.81391	0.00447164	0.0351689	0.0255341	NLRC4/MMP9/CST7/THBS1/LYN	5
BP	GO:0043367	CD4-positive, alpha-beta T cell differentiation	3/67	94/18888	0.0319149	8.99714	4.63753	0.00454264	0.0355898	0.0258397	IL18R1/BCL6/SEMA4A	3
BP	GO:0030308	negative regulation of cell growth	4/67	190/18888	0.0210526	5.93496	4.07906	0.00464178	0.0360889	0.0262021	HSPA1A/BCL6/SEMA4A/CDA	4
BP	GO:2000116	regulation of cysteine-type endopeptidase activity	4/67	190/18888	0.0210526	5.93496	4.07906	0.00464178	0.0360889	0.0262021	NLRC4/MMP9/CST7/THBS1	4
BP	GO:0071901	negative regulation of protein serine/threonine kinase activity	3/67	95/18888	0.0315789	8.90244	4.60704	0.00467899	0.0362399	0.0263117	IL1B/IRAK3/LYN	3
BP	GO:0007263	nitric oxide mediated signal transduction	2/67	29/18888	0.0689655	19.4421	5.9299	0.00473094	0.0365035	0.0265031	THBS1/FPR1	2
BP	GO:0007162	negative regulation of cell adhesion	5/67	310/18888	0.016129	4.54694	3.75693	0.00485443	0.037315	0.0270923	IL1RN/SPI1/BCL6/ARG1/THBS1	5
BP	GO:0046879	hormone secretion	5/67	311/18888	0.0160772	4.53232	3.74757	0.00492043	0.0376801	0.0273573	RETN/IL1RN/IL1B/FFAR2/LYN	5
BP	GO:0051047	positive regulation of secretion	5/67	312/18888	0.0160256	4.5178	3.73826	0.00498706	0.0380474	0.027624	RETN/ITGAM/IL1B/FFAR2/CD177	5
BP	GO:0002507	tolerance induction	2/67	30/18888	0.0666667	18.794	5.81949	0.00505731	0.0382965	0.0278048	IRAK3/LYN	2
BP	GO:0043032	positive regulation of macrophage activation	2/67	30/18888	0.0666667	18.794	5.81949	0.00505731	0.0382965	0.0278048	THBS1/MMP8	2
BP	GO:0070664	negative regulation of leukocyte proliferation	3/67	98/18888	0.0306122	8.62991	4.51821	0.00510284	0.0384981	0.0279512	BCL6/ARG1/LYN	3
BP	GO:0002709	regulation of T cell mediated immunity	3/67	99/18888	0.030303	8.54274	4.48944	0.0052491	0.0394554	0.0286463	IL18R1/IL1B/ARG1	3
BP	GO:0002825	regulation of T-helper 1 type immune response	2/67	31/18888	0.0645161	18.1878	5.71428	0.00539378	0.0399835	0.0290297	IL18R1/IL1B	2
BP	GO:0010575	positive regulation of vascular endothelial growth factor production	2/67	31/18888	0.0645161	18.1878	5.71428	0.00539378	0.0399835	0.0290297	IL1B/C5AR1	2
BP	GO:1900745	positive regulation of p38MAPK cascade	2/67	31/18888	0.0645161	18.1878	5.71428	0.00539378	0.0399835	0.0290297	SPI1/IL1B	2
BP	GO:2001237	negative regulation of extrinsic apoptotic signaling pathway	3/67	100/18888	0.03	8.45731	4.46108	0.00539787	0.0399835	0.0290297	HSPA1A/IL1B/THBS1	3
BP	GO:0009914	hormone transport	5/67	322/18888	0.015528	4.37749	3.64721	0.00568914	0.0418367	0.0303752	RETN/IL1RN/IL1B/FFAR2/LYN	5
BP	GO:0048872	homeostasis of number of cells	5/67	322/18888	0.015528	4.37749	3.64721	0.00568914	0.0418367	0.0303752	HSPA1A/SPI1/BCL6/LYN/OCIAD2	5
BP	GO:1901889	negative regulation of cell junction assembly	2/67	32/18888	0.0625	17.6194	5.61388	0.00574026	0.0420608	0.0305379	IL1B/THBS1	2
BP	GO:0022408	negative regulation of cell-cell adhesion	4/67	203/18888	0.0197044	5.55489	3.89293	0.00585699	0.0427551	0.031042	IL1RN/SPI1/BCL6/ARG1	4
BP	GO:0051051	negative regulation of transport	6/67	462/18888	0.012987	3.66117	3.45523	0.00587699	0.0427551	0.031042	DYSF/MMP9/SPI1/IL1B/FFAR2/THBS1	6
BP	GO:0009408	response to heat	3/67	104/18888	0.0288462	8.13203	4.35144	0.00601823	0.0436268	0.0316749	HSPA1A/THBS1/LYN	3
BP	GO:0002862	negative regulation of inflammatory response to antigenic stimulus	2/67	33/18888	0.0606061	17.0855	5.51792	0.00609668	0.0437287	0.0317488	HCK/LYN	2
BP	GO:0030511	positive regulation of transforming growth factor beta receptor signaling pathway	2/67	33/18888	0.0606061	17.0855	5.51792	0.00609668	0.0437287	0.0317488	LRG1/THBS1	2
BP	GO:1903846	positive regulation of cellular response to transforming growth factor beta stimulus	2/67	33/18888	0.0606061	17.0855	5.51792	0.00609668	0.0437287	0.0317488	LRG1/THBS1	2
BP	GO:1901222	regulation of non-canonical NF-kappaB signal transduction	3/67	105/18888	0.0285714	8.05458	4.32495	0.00617971	0.0441686	0.0320683	SPI1/IL18R1/IL1B	3
BP	GO:0002532	production of molecular mediator involved in inflammatory response	3/67	106/18888	0.0283019	7.9786	4.2988	0.00634375	0.0451826	0.0328045	IL1R2/ALOX5AP/LYN	3
BP	GO:0002828	regulation of type 2 immune response	2/67	34/18888	0.0588235	16.583	5.42607	0.00646297	0.0455539	0.033074	BCL6/ARG1	2
BP	GO:0030212	hyaluronan metabolic process	2/67	34/18888	0.0588235	16.583	5.42607	0.00646297	0.0455539	0.033074	IL1B/TNFAIP6	2
BP	GO:0090022	regulation of neutrophil chemotaxis	2/67	34/18888	0.0588235	16.583	5.42607	0.00646297	0.0455539	0.033074	TNFAIP6/C5AR1	2
BP	GO:0140888	interferon-mediated signaling pathway	3/67	108/18888	0.0277778	7.83085	4.24753	0.00667962	0.0469185	0.0340648	HCK/IFITM2/ARG1	3
BP	GO:0045577	regulation of B cell differentiation	2/67	35/18888	0.0571429	16.1092	5.33804	0.00683907	0.0475467	0.0345209	SPI1/BCL6	2
BP	GO:1901099	negative regulation of signal transduction in absence of ligand	2/67	35/18888	0.0571429	16.1092	5.33804	0.00683907	0.0475467	0.0345209	HSPA1A/IL1B	2
BP	GO:2001240	negative regulation of extrinsic apoptotic signaling pathway in absence of ligand	2/67	35/18888	0.0571429	16.1092	5.33804	0.00683907	0.0475467	0.0345209	HSPA1A/IL1B	2
BP	GO:0048545	response to steroid hormone	5/67	338/18888	0.0147929	4.17027	3.50898	0.00695381	0.0481799	0.0349807	HSPA1A/IL1RN/THBS1/ADM/ALPL	5
BP	GO:0032611	interleukin-1 beta production	3/67	110/18888	0.0272727	7.68847	4.19755	0.0070259	0.0483505	0.0351045	NLRC4/LILRA5/ORM1	3
BP	GO:0032651	regulation of interleukin-1 beta production	3/67	110/18888	0.0272727	7.68847	4.19755	0.0070259	0.0483505	0.0351045	NLRC4/LILRA5/ORM1	3
BP	GO:0007229	integrin-mediated signaling pathway	3/67	111/18888	0.027027	7.6192	4.17303	0.00720297	0.0493862	0.0358565	ITGAM/HCK/CD177	3
BP	GO:0048265	response to pain	2/67	36/18888	0.0555556	15.6617	5.25357	0.00722489	0.0493862	0.0358565	THBS1/AQP9	2
BP	GO:1902106	negative regulation of leukocyte differentiation	3/67	112/18888	0.0267857	7.55117	4.14881	0.00738268	0.0501284	0.0363953	BCL6/TNFAIP6/LYN	3
BP	GO:1905954	positive regulation of lipid localization	3/67	112/18888	0.0267857	7.55117	4.14881	0.00738268	0.0501284	0.0363953	RETN/ACSL1/IL1B	3
BP	GO:0002474	antigen processing and presentation of peptide antigen via MHC class I	2/67	37/18888	0.0540541	15.2384	5.1724	0.00762036	0.0513996	0.0373183	FCGR1A/FCER1G	2
BP	GO:0002504	antigen processing and presentation of peptide or polysaccharide antigen via MHC class II	2/67	37/18888	0.0540541	15.2384	5.1724	0.00762036	0.0513996	0.0373183	THBS1/FCER1G	2
BP	GO:0034762	regulation of transmembrane transport	6/67	489/18888	0.0122699	3.45902	3.28714	0.00768709	0.0516786	0.0375208	MMP9/ACSL1/IL1B/THBS1/KCNJ2/LYN	6
BP	GO:0015908	fatty acid transport	3/67	115/18888	0.026087	7.35419	4.07793	0.00793771	0.0531878	0.0386166	ACSL1/IL1B/THBS1	3
BP	GO:0002385	mucosal immune response	2/67	38/18888	0.0526316	14.8374	5.09434	0.00802542	0.0535993	0.0389153	FFAR2/RNASE2	2
BP	GO:0022407	regulation of cell-cell adhesion	6/67	496/18888	0.0120968	3.41021	3.24547	0.00821581	0.0546915	0.0397083	IL1RN/SPI1/BCL6/IL1B/ARG1/LYN	6
BP	GO:0019882	antigen processing and presentation	3/67	117/18888	0.025641	7.22847	4.03207	0.00832106	0.0551875	0.0400684	FCGR1A/THBS1/FCER1G	3
BP	GO:0050730	regulation of peptidyl-tyrosine phosphorylation	4/67	225/18888	0.0177778	5.01174	3.61186	0.00836692	0.0551875	0.0400684	FCGR1A/SAMSN1/LILRA5/LYN	4
BP	GO:0001667	ameboidal-type cell migration	6/67	498/18888	0.0120482	3.39651	3.23371	0.00837159	0.0551875	0.0400684	MMP9/SEMA4A/LRG1/S100A12/THBS1/S100P	6
BP	GO:0097242	amyloid-beta clearance	2/67	39/18888	0.0512821	14.4569	5.01917	0.00844	0.0554589	0.0402655	ITGAM/C5AR1	2
BP	GO:1903707	negative regulation of hemopoiesis	3/67	119/18888	0.0252101	7.10699	3.98729	0.00871516	0.0570829	0.0414446	BCL6/TNFAIP6/LYN	3
BP	GO:0001953	negative regulation of cell-matrix adhesion	2/67	40/18888	0.05	14.0955	4.94672	0.00886401	0.0576869	0.0418831	BCL6/THBS1	2
BP	GO:0048246	macrophage chemotaxis	2/67	40/18888	0.05	14.0955	4.94672	0.00886401	0.0576869	0.0418831	THBS1/C5AR1	2
BP	GO:0035710	CD4-positive, alpha-beta T cell activation	3/67	120/18888	0.025	7.04776	3.96528	0.00891626	0.0578421	0.0419958	IL18R1/BCL6/SEMA4A	3
BP	GO:0097191	extrinsic apoptotic signaling pathway	4/67	230/18888	0.0173913	4.90279	3.55307	0.0090219	0.0583416	0.0423585	HSPA1A/SPI1/IL1B/THBS1	4
BP	GO:0045861	negative regulation of proteolysis	4/67	231/18888	0.017316	4.88157	3.54152	0.0091568	0.0590266	0.0428558	MMP9/CST7/IL1R2/THBS1	4
BP	GO:0002478	antigen processing and presentation of exogenous peptide antigen	2/67	41/18888	0.0487805	13.7517	4.87683	0.0092974	0.0597439	0.0433765	FCGR1A/FCER1G	2
BP	GO:0002251	organ or tissue specific immune response	2/67	42/18888	0.047619	13.4243	4.80933	0.00974009	0.0618579	0.0449114	FFAR2/RNASE2	2
BP	GO:0042092	type 2 immune response	2/67	42/18888	0.047619	13.4243	4.80933	0.00974009	0.0618579	0.0449114	BCL6/ARG1	2
BP	GO:0060251	regulation of glial cell proliferation	2/67	42/18888	0.047619	13.4243	4.80933	0.00974009	0.0618579	0.0449114	IL1B/LYN	2
BP	GO:0010951	negative regulation of endopeptidase activity	3/67	124/18888	0.0241935	6.82041	3.87971	0.00974786	0.0618579	0.0449114	MMP9/CST7/THBS1	3
BP	GO:0002824	positive regulation of adaptive immune response based on somatic recombination of immune receptors built from immunoglobulin superfamily domains	3/67	125/18888	0.024	6.76585	3.85891	0.00996259	0.0626352	0.0454758	FCGR1A/IL18R1/IL1B	3
BP	GO:0006690	icosanoid metabolic process	3/67	125/18888	0.024	6.76585	3.85891	0.00996259	0.0626352	0.0454758	NLRC4/IL1B/ALOX5AP	3
BP	GO:0046632	alpha-beta T cell differentiation	3/67	125/18888	0.024	6.76585	3.85891	0.00996259	0.0626352	0.0454758	IL18R1/BCL6/SEMA4A	3
BP	GO:0050670	regulation of lymphocyte proliferation	4/67	237/18888	0.0168776	4.75798	3.47356	0.00999397	0.0626391	0.0454786	BCL6/IL1B/ARG1/LYN	4
BP	GO:1903307	positive regulation of regulated secretory pathway	2/67	43/18888	0.0465116	13.1121	4.7441	0.010192	0.0636845	0.0462376	ITGAM/CD177	2
BP	GO:0002573	myeloid leukocyte differentiation	4/67	239/18888	0.0167364	4.71817	3.45142	0.0102837	0.064061	0.0465109	MMP9/SPI1/TNFAIP6/LYN	4
BP	GO:0090287	regulation of cellular response to growth factor stimulus	5/67	373/18888	0.0134048	3.77896	3.23424	0.0103847	0.0643934	0.0467523	HSPA1A/LRG1/IL1B/TNFAIP6/THBS1	5
BP	GO:0071902	positive regulation of protein serine/threonine kinase activity	3/67	127/18888	0.023622	6.6593	3.81799	0.0104003	0.0643934	0.0467523	IL1B/S100A12/THBS1	3
BP	GO:0032944	regulation of mononuclear cell proliferation	4/67	241/18888	0.0165975	4.67901	3.42952	0.0105789	0.0653005	0.0474109	BCL6/IL1B/ARG1/LYN	4
BP	GO:0014002	astrocyte development	2/67	44/18888	0.0454545	12.8141	4.681	0.0106531	0.0653626	0.047456	IL1B/C5AR1	2
BP	GO:1905521	regulation of macrophage migration	2/67	44/18888	0.0454545	12.8141	4.681	0.0106531	0.0653626	0.047456	THBS1/C5AR1	2
BP	GO:0051347	positive regulation of transferase activity	5/67	376/18888	0.0132979	3.74881	3.21225	0.0107243	0.0656021	0.0476299	FCGR1A/IL1B/S100A12/THBS1/LILRA5	5
BP	GO:0002456	T cell mediated immunity	3/67	129/18888	0.0232558	6.55606	3.77793	0.0108491	0.0661662	0.0480395	IL18R1/IL1B/ARG1	3
BP	GO:0045936	negative regulation of phosphate metabolic process	5/67	378/18888	0.0132275	3.72897	3.19771	0.010955	0.0666129	0.0483637	IL1B/IRAK3/SAMSN1/CDA/LYN	5
BP	GO:2001234	negative regulation of apoptotic signaling pathway	4/67	244/18888	0.0163934	4.62148	3.39711	0.0110318	0.0668381	0.0485273	MMP9/HSPA1A/IL1B/THBS1	4
BP	GO:0010563	negative regulation of phosphorus metabolic process	5/67	379/18888	0.0131926	3.71914	3.19048	0.0110716	0.0668381	0.0485273	IL1B/IRAK3/SAMSN1/CDA/LYN	5
BP	GO:0030574	collagen catabolic process	2/67	45/18888	0.0444444	12.5294	4.61991	0.0111233	0.0668381	0.0485273	MMP9/MMP8	2
BP	GO:1900744	regulation of p38MAPK cascade	2/67	45/18888	0.0444444	12.5294	4.61991	0.0111233	0.0668381	0.0485273	SPI1/IL1B	2
BP	GO:0016485	protein processing	4/67	245/18888	0.0163265	4.60262	3.38642	0.0111856	0.0670147	0.0486554	NLRC4/CST7/IL1R2/THBS1	4
BP	GO:0002821	positive regulation of adaptive immune response	3/67	131/18888	0.0229008	6.45596	3.73872	0.0113089	0.0675549	0.0490477	FCGR1A/IL18R1/IL1B	3
BP	GO:0045926	negative regulation of growth	4/67	247/18888	0.0161943	4.56535	3.36522	0.0114972	0.0683072	0.0495939	HSPA1A/BCL6/SEMA4A/CDA	4
BP	GO:0010466	negative regulation of peptidase activity	3/67	132/18888	0.0227273	6.40706	3.71942	0.011543	0.0683072	0.0495939	MMP9/CST7/THBS1	3
BP	GO:0032892	positive regulation of organic acid transport	2/67	46/18888	0.0434783	12.257	4.56073	0.0116025	0.0683072	0.0495939	ACSL1/IL1B	2
BP	GO:1902622	regulation of neutrophil migration	2/67	46/18888	0.0434783	12.257	4.56073	0.0116025	0.0683072	0.0495939	TNFAIP6/C5AR1	2
BP	GO:2001239	regulation of extrinsic apoptotic signaling pathway in absence of ligand	2/67	46/18888	0.0434783	12.257	4.56073	0.0116025	0.0683072	0.0495939	HSPA1A/IL1B	2
BP	GO:0021782	glial cell development	3/67	133/18888	0.0225564	6.35888	3.70032	0.0117799	0.0689529	0.0500627	IL1B/C5AR1/LYN	3
BP	GO:0042476	odontogenesis	3/67	133/18888	0.0225564	6.35888	3.70032	0.0117799	0.0689529	0.0500627	CSF3R/ADM/ALPL	3
BP	GO:0002702	positive regulation of production of molecular mediator of immune response	3/67	134/18888	0.0223881	6.31143	3.68141	0.0120196	0.0699539	0.0507894	IL18R1/IL1B/FFAR2	3
BP	GO:0051384	response to glucocorticoid	3/67	134/18888	0.0223881	6.31143	3.68141	0.0120196	0.0699539	0.0507894	IL1RN/ADM/ALPL	3
BP	GO:0140353	lipid export from cell	2/67	47/18888	0.0425532	11.9962	4.50336	0.0120907	0.0701672	0.0509443	RETN/IL1B	2
BP	GO:0038061	non-canonical NF-kappaB signal transduction	3/67	135/18888	0.0222222	6.26468	3.66269	0.0122621	0.0709597	0.0515197	SPI1/IL18R1/IL1B	3
BP	GO:0035850	epithelial cell differentiation involved in kidney development	2/67	48/18888	0.0416667	11.7463	4.4477	0.0125877	0.072638	0.0527382	MMP9/BASP1	2
BP	GO:0006979	response to oxidative stress	5/67	398/18888	0.0125628	3.54159	3.05757	0.0134512	0.0772145	0.056061	MMP9/MTF1/HP/HSPA1A/IL18RAP	5
BP	GO:0006898	receptor-mediated endocytosis	4/67	259/18888	0.015444	4.35383	3.2426	0.0134846	0.0772145	0.056061	ITGAM/FCGR1A/ADM/FCER1G	4
BP	GO:0019884	antigen processing and presentation of exogenous antigen	2/67	50/18888	0.04	11.2764	4.34117	0.0136083	0.0772145	0.056061	FCGR1A/FCER1G	2
BP	GO:0022602	ovulation cycle process	2/67	50/18888	0.04	11.2764	4.34117	0.0136083	0.0772145	0.056061	RETN/TNFAIP6	2
BP	GO:0043154	negative regulation of cysteine-type endopeptidase activity involved in apoptotic process	2/67	50/18888	0.04	11.2764	4.34117	0.0136083	0.0772145	0.056061	MMP9/THBS1	2
BP	GO:0061082	myeloid leukocyte cytokine production	2/67	50/18888	0.04	11.2764	4.34117	0.0136083	0.0772145	0.056061	BCL6/IRAK3	2
BP	GO:0034341	response to type II interferon	3/67	142/18888	0.0211268	5.95585	3.53676	0.0140383	0.0790825	0.0574172	HCK/IFITM2/ARG1	3
BP	GO:0050921	positive regulation of chemotaxis	3/67	142/18888	0.0211268	5.95585	3.53676	0.0140383	0.0790825	0.0574172	FPR2/THBS1/C5AR1	3
BP	GO:0035987	endodermal cell differentiation	2/67	51/18888	0.0392157	11.0553	4.29015	0.0141316	0.0790825	0.0574172	MMP9/MMP8	2
BP	GO:0048013	ephrin receptor signaling pathway	2/67	51/18888	0.0392157	11.0553	4.29015	0.0141316	0.0790825	0.0574172	MMP9/LYN	2
BP	GO:0061097	regulation of protein tyrosine kinase activity	2/67	51/18888	0.0392157	11.0553	4.29015	0.0141316	0.0790825	0.0574172	FCGR1A/LILRA5	2
BP	GO:0034763	negative regulation of transmembrane transport	3/67	144/18888	0.0208333	5.87313	3.50232	0.0145713	0.0813196	0.0590415	MMP9/IL1B/THBS1	3
BP	GO:0006968	cellular defense response	2/67	52/18888	0.0384615	10.8427	4.24052	0.0146635	0.0813887	0.0590916	CLEC5A/C5AR1	2
BP	GO:0010543	regulation of platelet activation	2/67	52/18888	0.0384615	10.8427	4.24052	0.0146635	0.0813887	0.0590916	LYN/FCER1G	2
BP	GO:0070663	regulation of leukocyte proliferation	4/67	267/18888	0.0149813	4.22338	3.16492	0.0149243	0.0826109	0.059979	BCL6/IL1B/ARG1/LYN	4
BP	GO:0002762	negative regulation of myeloid leukocyte differentiation	2/67	54/18888	0.037037	10.4411	4.14521	0.0157531	0.0867271	0.0629675	TNFAIP6/LYN	2
BP	GO:1904645	response to amyloid-beta	2/67	54/18888	0.037037	10.4411	4.14521	0.0157531	0.0867271	0.0629675	MMP9/FPR2	2
BP	GO:0002687	positive regulation of leukocyte migration	3/67	149/18888	0.0201342	5.67605	3.41898	0.0159536	0.0875941	0.063597	FPR2/THBS1/C5AR1	3
BP	GO:0120161	regulation of cold-induced thermogenesis	3/67	151/18888	0.0198675	5.60087	3.38669	0.0165265	0.0904959	0.0657038	IL18R1/ACSL1/ALPL	3
BP	GO:0106106	cold-induced thermogenesis	3/67	152/18888	0.0197368	5.56402	3.37077	0.0168173	0.0915956	0.0665023	IL18R1/ACSL1/ALPL	3
BP	GO:1903531	negative regulation of secretion by cell	3/67	152/18888	0.0197368	5.56402	3.37077	0.0168173	0.0915956	0.0665023	SPI1/IL1B/FFAR2	3
BP	GO:0002823	negative regulation of adaptive immune response based on somatic recombination of immune receptors built from immunoglobulin superfamily domains	2/67	56/18888	0.0357143	10.0682	4.05477	0.0168763	0.0916722	0.0665578	BCL6/ARG1	2
BP	GO:0042113	B cell activation	4/67	278/18888	0.0143885	4.05627	3.06294	0.0170578	0.0924114	0.0670946	SPI1/BCL6/SAMSN1/LYN	4
BP	GO:0002707	negative regulation of lymphocyte mediated immunity	2/67	57/18888	0.0350877	9.89159	4.01123	0.0174504	0.0937902	0.0680957	BCL6/ARG1	2
BP	GO:0060986	endocrine hormone secretion	2/67	57/18888	0.0350877	9.89159	4.01123	0.0174504	0.0937902	0.0680957	RETN/IL1B	2
BP	GO:0070542	response to fatty acid	2/67	57/18888	0.0350877	9.89159	4.01123	0.0174504	0.0937902	0.0680957	ACSL1/FFAR2	2
BP	GO:0031400	negative regulation of protein modification process	5/67	426/18888	0.0117371	3.30881	2.87575	0.0175558	0.0941084	0.0683267	HSPA1A/IL1B/IRAK3/SAMSN1/LYN	5
BP	GO:0045807	positive regulation of endocytosis	3/67	155/18888	0.0193548	5.45633	3.32382	0.0177068	0.0946686	0.0687334	FCGR1A/FPR2/FCER1G	3
BP	GO:0031960	response to corticosteroid	3/67	156/18888	0.0192308	5.42135	3.30844	0.0180091	0.0951625	0.069092	IL1RN/ADM/ALPL	3
BP	GO:0046718	symbiont entry into host cell	3/67	156/18888	0.0192308	5.42135	3.30844	0.0180091	0.0951625	0.069092	HSPA1A/CLEC5A/IFITM2	3
BP	GO:0031638	zymogen activation	2/67	58/18888	0.0344828	9.72105	3.96876	0.0180328	0.0951625	0.069092	NLRC4/THBS1	2
BP	GO:0061005	cell differentiation involved in kidney development	2/67	58/18888	0.0344828	9.72105	3.96876	0.0180328	0.0951625	0.069092	MMP9/BASP1	2
BP	GO:0070228	regulation of lymphocyte apoptotic process	2/67	58/18888	0.0344828	9.72105	3.96876	0.0180328	0.0951625	0.069092	BCL6/LYN	2
BP	GO:2001236	regulation of extrinsic apoptotic signaling pathway	3/67	157/18888	0.0191083	5.38682	3.29319	0.0183142	0.096398	0.069989	HSPA1A/IL1B/THBS1	3
BP	GO:0007566	embryo implantation	2/67	59/18888	0.0338983	9.55629	3.92731	0.0186233	0.0972707	0.0706226	MMP9/IL1B	2
BP	GO:0010718	positive regulation of epithelial to mesenchymal transition	2/67	59/18888	0.0338983	9.55629	3.92731	0.0186233	0.0972707	0.0706226	LRG1/IL1B	2
BP	GO:0038066	p38MAPK cascade	2/67	59/18888	0.0338983	9.55629	3.92731	0.0186233	0.0972707	0.0706226	SPI1/IL1B	2
BP	GO:0043542	endothelial cell migration	4/67	286/18888	0.013986	3.9428	2.992	0.0187237	0.0975454	0.0708221	SEMA4A/S100A12/THBS1/S100P	4
BP	GO:0001706	endoderm formation	2/67	60/18888	0.0333333	9.39701	3.88683	0.0192219	0.0987556	0.0717007	MMP9/MMP8	2
BP	GO:0001961	positive regulation of cytokine-mediated signaling pathway	2/67	60/18888	0.0333333	9.39701	3.88683	0.0192219	0.0987556	0.0717007	HSPA1A/MMP8	2
BP	GO:0014009	glial cell proliferation	2/67	60/18888	0.0333333	9.39701	3.88683	0.0192219	0.0987556	0.0717007	IL1B/LYN	2
BP	GO:0046686	response to cadmium ion	2/67	60/18888	0.0333333	9.39701	3.88683	0.0192219	0.0987556	0.0717007	MMP9/MTF1	2
BP	GO:1905517	macrophage migration	2/67	60/18888	0.0333333	9.39701	3.88683	0.0192219	0.0987556	0.0717007	THBS1/C5AR1	2
BP	GO:0043281	regulation of cysteine-type endopeptidase activity involved in apoptotic process	3/67	160/18888	0.01875	5.28582	3.24822	0.0192469	0.0987556	0.0717007	NLRC4/MMP9/THBS1	3
BP	GO:0043434	response to peptide hormone	5/67	438/18888	0.0114155	3.21816	2.80239	0.0195447	0.100032	0.0726272	RETN/IL1B/ADM/ALPL/LYN	5
BP	GO:0010574	regulation of vascular endothelial growth factor production	2/67	61/18888	0.0327869	9.24297	3.84729	0.0198285	0.10123	0.0734971	IL1B/C5AR1	2
BP	GO:0044409	symbiont entry into host	3/67	163/18888	0.0184049	5.18854	3.20437	0.0202056	0.102897	0.0747076	HSPA1A/CLEC5A/IFITM2	3
BP	GO:0002712	regulation of B cell mediated immunity	2/67	62/18888	0.0322581	9.09389	3.80865	0.0204432	0.103519	0.0751589	FCGR1A/BCL6	2
BP	GO:0002889	regulation of immunoglobulin mediated immune response	2/67	62/18888	0.0322581	9.09389	3.80865	0.0204432	0.103519	0.0751589	FCGR1A/BCL6	2
BP	GO:0050731	positive regulation of peptidyl-tyrosine phosphorylation	3/67	164/18888	0.0182927	5.1569	3.18999	0.020531	0.103519	0.0751589	FCGR1A/LILRA5/LYN	3
BP	GO:0070665	positive regulation of leukocyte proliferation	3/67	164/18888	0.0182927	5.1569	3.18999	0.020531	0.103519	0.0751589	BCL6/IL1B/LYN	3
BP	GO:0009410	response to xenobiotic stimulus	5/67	444/18888	0.0112613	3.17467	2.76665	0.0205928	0.103574	0.0751991	ACSL1/IL1B/S100A12/THBS1/LYN	5
BP	GO:0001933	negative regulation of protein phosphorylation	4/67	296/18888	0.0135135	3.8096	2.90687	0.0209443	0.105083	0.0762945	IL1B/IRAK3/SAMSN1/LYN	4
BP	GO:0062207	regulation of pattern recognition receptor signaling pathway	3/67	166/18888	0.0180723	5.09477	3.16158	0.0211903	0.106056	0.0770009	HSPA1A/IRAK3/LYN	3
BP	GO:0010803	regulation of tumor necrosis factor-mediated signaling pathway	2/67	64/18888	0.03125	8.8097	3.73393	0.0216962	0.107793	0.0782621	HSPA1A/MMP8	2
BP	GO:0022617	extracellular matrix disassembly	2/67	64/18888	0.03125	8.8097	3.73393	0.0216962	0.107793	0.0782621	MMP9/MMP8	2
BP	GO:0030888	regulation of B cell proliferation	2/67	64/18888	0.03125	8.8097	3.73393	0.0216962	0.107793	0.0782621	BCL6/LYN	2
BP	GO:1990845	adaptive thermogenesis	3/67	169/18888	0.0177515	5.00433	3.11982	0.022201	0.109892	0.0797859	IL18R1/ACSL1/ALPL	3
BP	GO:0010573	vascular endothelial growth factor production	2/67	65/18888	0.0307692	8.67417	3.69778	0.0223344	0.109892	0.0797859	IL1B/C5AR1	2
BP	GO:0010812	negative regulation of cell-substrate adhesion	2/67	65/18888	0.0307692	8.67417	3.69778	0.0223344	0.109892	0.0797859	BCL6/THBS1	2
BP	GO:0043903	regulation of biological process involved in symbiotic interaction	2/67	65/18888	0.0307692	8.67417	3.69778	0.0223344	0.109892	0.0797859	IFITM2/ARG1	2
BP	GO:0043409	negative regulation of MAPK cascade	3/67	170/18888	0.0176471	4.97489	3.10611	0.0225437	0.110654	0.0803398	IL1B/IRAK3/LYN	3
BP	GO:0006869	lipid transport	5/67	456/18888	0.0109649	3.09112	2.69695	0.0227984	0.111635	0.081052	RETN/ACSL1/IL1B/THBS1/AQP9	5
BP	GO:0006469	negative regulation of protein kinase activity	3/67	171/18888	0.0175439	4.9458	3.09252	0.0228893	0.111721	0.0811138	IL1B/IRAK3/LYN	3
BP	GO:0015909	long-chain fatty acid transport	2/67	66/18888	0.030303	8.54274	3.6624	0.0229803	0.111721	0.0811138	ACSL1/THBS1	2
BP	GO:1901224	positive regulation of non-canonical NF-kappaB signal transduction	2/67	66/18888	0.030303	8.54274	3.6624	0.0229803	0.111721	0.0811138	IL18R1/IL1B	2
BP	GO:0009266	response to temperature stimulus	3/67	172/18888	0.0174419	4.91704	3.07903	0.0232378	0.112703	0.0818274	HSPA1A/THBS1/LYN	3
BP	GO:0051048	negative regulation of secretion	3/67	173/18888	0.017341	4.88862	3.06564	0.0235892	0.113543	0.0824371	SPI1/IL1B/FFAR2	3
BP	GO:0046888	negative regulation of hormone secretion	2/67	67/18888	0.0298507	8.41524	3.62776	0.0236339	0.113543	0.0824371	IL1B/FFAR2	2
BP	GO:0060760	positive regulation of response to cytokine stimulus	2/67	67/18888	0.0298507	8.41524	3.62776	0.0236339	0.113543	0.0824371	HSPA1A/MMP8	2
BP	GO:0097192	extrinsic apoptotic signaling pathway in absence of ligand	2/67	67/18888	0.0298507	8.41524	3.62776	0.0236339	0.113543	0.0824371	HSPA1A/IL1B	2
BP	GO:0046651	lymphocyte proliferation	4/67	308/18888	0.012987	3.66117	2.80946	0.0238153	0.113877	0.0826796	BCL6/IL1B/ARG1/LYN	4
BP	GO:0070372	regulation of ERK1 and ERK2 cascade	4/67	308/18888	0.012987	3.66117	2.80946	0.0238153	0.113877	0.0826796	FPR2/IL1B/C5AR1/LYN	4
BP	GO:0045576	mast cell activation	2/67	68/18888	0.0294118	8.29148	3.59383	0.0242952	0.1159	0.0841482	S100A12/LYN	2
BP	GO:0044403	biological process involved in symbiotic interaction	4/67	311/18888	0.0128617	3.62586	2.78587	0.0245686	0.116931	0.0848965	HSPA1A/CLEC5A/IFITM2/ARG1	4
BP	GO:0042886	amide transport	4/67	312/18888	0.0128205	3.61424	2.77807	0.0248229	0.117865	0.0855753	IL1RN/IL1B/FFAR2/AQP9	4
BP	GO:0002711	positive regulation of T cell mediated immunity	2/67	69/18888	0.0289855	8.17132	3.5606	0.0249639	0.117985	0.0856621	IL18R1/IL1B	2
BP	GO:0038034	signal transduction in absence of ligand	2/67	69/18888	0.0289855	8.17132	3.5606	0.0249639	0.117985	0.0856621	HSPA1A/IL1B	2
BP	GO:0017015	regulation of transforming growth factor beta receptor signaling pathway	3/67	177/18888	0.0169492	4.77814	3.0131	0.0250237	0.117994	0.0856682	HSPA1A/LRG1/THBS1	3
BP	GO:0032943	mononuclear cell proliferation	4/67	315/18888	0.0126984	3.57982	2.75487	0.0255954	0.120411	0.0874233	BCL6/IL1B/ARG1/LYN	4
BP	GO:0042326	negative regulation of phosphorylation	4/67	316/18888	0.0126582	3.56849	2.74719	0.0258561	0.121357	0.0881103	IL1B/IRAK3/SAMSN1/LYN	4
BP	GO:0090092	regulation of transmembrane receptor protein serine/threonine kinase signaling pathway	4/67	317/18888	0.0126183	3.55723	2.73955	0.0261185	0.122079	0.0886347	HSPA1A/LRG1/TNFAIP6/THBS1	4
BP	GO:1903844	regulation of cellular response to transforming growth factor beta stimulus	3/67	180/18888	0.0166667	4.69851	2.97472	0.0261299	0.122079	0.0886347	HSPA1A/LRG1/THBS1	3
BP	GO:0042129	regulation of T cell proliferation	3/67	181/18888	0.0165746	4.67255	2.96212	0.0265044	0.123264	0.0894945	BCL6/IL1B/ARG1	3
BP	GO:0046631	alpha-beta T cell activation	3/67	181/18888	0.0165746	4.67255	2.96212	0.0265044	0.123264	0.0894945	IL18R1/BCL6/SEMA4A	3
BP	GO:0033673	negative regulation of kinase activity	3/67	182/18888	0.0164835	4.64688	2.9496	0.0268818	0.12422	0.0901891	IL1B/IRAK3/LYN	3
BP	GO:0032722	positive regulation of chemokine production	2/67	72/18888	0.0277778	7.83085	3.46477	0.027015	0.12422	0.0901891	IL1B/FFAR2	2
BP	GO:0042698	ovulation cycle	2/67	72/18888	0.0277778	7.83085	3.46477	0.027015	0.12422	0.0901891	RETN/TNFAIP6	2
BP	GO:0048002	antigen processing and presentation of peptide antigen	2/67	72/18888	0.0277778	7.83085	3.46477	0.027015	0.12422	0.0901891	FCGR1A/FCER1G	2
BP	GO:0051341	regulation of oxidoreductase activity	2/67	72/18888	0.0277778	7.83085	3.46477	0.027015	0.12422	0.0901891	HP/IL1B	2
BP	GO:0007565	female pregnancy	3/67	183/18888	0.0163934	4.62148	2.93718	0.0272621	0.125074	0.090809	MMP9/IL1B/ADM	3
BP	GO:0019693	ribose phosphate metabolic process	5/67	480/18888	0.0104167	2.93657	2.56417	0.0276592	0.126574	0.0918983	HK3/HSPA1A/ACSL1/PYGL/CDA	5
BP	GO:0071260	cellular response to mechanical stimulus	2/67	73/18888	0.0273973	7.72357	3.43405	0.0277134	0.126574	0.0918983	IL1B/KCNJ2	2
BP	GO:0014015	positive regulation of gliogenesis	2/67	74/18888	0.027027	7.6192	3.40391	0.028419	0.129218	0.0938175	IL1B/LYN	2
BP	GO:0050709	negative regulation of protein secretion	2/67	74/18888	0.027027	7.6192	3.40391	0.028419	0.129218	0.0938175	IL1B/FFAR2	2
BP	GO:0051251	positive regulation of lymphocyte activation	4/67	328/18888	0.0121951	3.43793	2.65746	0.0291104	0.131578	0.095531	SPI1/BCL6/IL1B/LYN	4
BP	GO:1902105	regulation of leukocyte differentiation	4/67	328/18888	0.0121951	3.43793	2.65746	0.0291104	0.131578	0.095531	SPI1/BCL6/TNFAIP6/LYN	4
BP	GO:0005977	glycogen metabolic process	2/67	75/18888	0.0266667	7.51761	3.37433	0.0291319	0.131578	0.095531	GYG1/PYGL	2
BP	GO:0070371	ERK1 and ERK2 cascade	4/67	332/18888	0.0120482	3.39651	2.62848	0.0302471	0.136313	0.0989687	FPR2/IL1B/C5AR1/LYN	4
BP	GO:0032729	positive regulation of type II interferon production	2/67	77/18888	0.025974	7.32235	3.31677	0.0305789	0.136899	0.0993946	IL18R1/IL1B	2
BP	GO:0044042	glucan metabolic process	2/67	77/18888	0.025974	7.32235	3.31677	0.0305789	0.136899	0.0993946	GYG1/PYGL	2
BP	GO:0045921	positive regulation of exocytosis	2/67	77/18888	0.025974	7.32235	3.31677	0.0305789	0.136899	0.0993946	ITGAM/CD177	2
BP	GO:0071496	cellular response to external stimulus	4/67	335/18888	0.0119403	3.36609	2.60702	0.0311167	0.139002	0.100921	IL1B/KCNJ2/CDA/LYN	4
BP	GO:0045862	positive regulation of proteolysis	4/67	336/18888	0.0119048	3.35608	2.59993	0.0314099	0.139698	0.101427	NLRC4/HSPA1A/IL1B/LYN	4
BP	GO:0060485	mesenchyme development	4/67	336/18888	0.0119048	3.35608	2.59993	0.0314099	0.139698	0.101427	SEMA4A/LRG1/IL1B/BASP1	4
BP	GO:0071466	cellular response to xenobiotic stimulus	3/67	194/18888	0.0154639	4.35944	2.80617	0.0316355	0.140396	0.101933	ACSL1/IL1B/S100A12	3
BP	GO:0051260	protein homooligomerization	3/67	195/18888	0.0153846	4.33708	2.79475	0.0320504	0.141329	0.102611	NLRC4/KCNJ2/ALOX5AP	3
BP	GO:0002752	cell surface pattern recognition receptor signaling pathway	2/67	79/18888	0.0253165	7.13697	3.26124	0.032054	0.141329	0.102611	FFAR2/LYN	2
BP	GO:0070227	lymphocyte apoptotic process	2/67	79/18888	0.0253165	7.13697	3.26124	0.032054	0.141329	0.102611	BCL6/LYN	2
BP	GO:0002520	immune system development	3/67	197/18888	0.0152284	4.29305	2.77213	0.0328886	0.144696	0.105055	BCL6/IRAK3/LYN	3
BP	GO:0032088	negative regulation of NF-kappaB transcription factor activity	2/67	81/18888	0.0246914	6.96075	3.20761	0.0335567	0.147317	0.106958	SPI1/IRAK3	2
BP	GO:0007369	gastrulation	3/67	200/18888	0.015	4.22866	2.73875	0.0341674	0.147364	0.106992	MMP9/IL1RN/MMP8	3
BP	GO:0030073	insulin secretion	3/67	200/18888	0.015	4.22866	2.73875	0.0341674	0.147364	0.106992	IL1RN/IL1B/FFAR2	3
BP	GO:0071248	cellular response to metal ion	3/67	200/18888	0.015	4.22866	2.73875	0.0341674	0.147364	0.106992	MMP9/MTF1/ALOX5AP	3
BP	GO:0140029	exocytic process	2/67	82/18888	0.0243902	6.87586	3.18147	0.0343183	0.147364	0.106992	STX11/LYN	2
BP	GO:0001794	type IIa hypersensitivity	1/67	10/18888	0.1	28.191	5.13151	0.0349195	0.147364	0.106992	FCGR1A	1
BP	GO:0002445	type II hypersensitivity	1/67	10/18888	0.1	28.191	5.13151	0.0349195	0.147364	0.106992	FCGR1A	1
BP	GO:0002883	regulation of hypersensitivity	1/67	10/18888	0.1	28.191	5.13151	0.0349195	0.147364	0.106992	FCGR1A	1
BP	GO:0006527	arginine catabolic process	1/67	10/18888	0.1	28.191	5.13151	0.0349195	0.147364	0.106992	ARG1	1
BP	GO:0006591	ornithine metabolic process	1/67	10/18888	0.1	28.191	5.13151	0.0349195	0.147364	0.106992	ARG1	1
BP	GO:0060054	positive regulation of epithelial cell proliferation involved in wound healing	1/67	10/18888	0.1	28.191	5.13151	0.0349195	0.147364	0.106992	LRG1	1
BP	GO:0060075	regulation of resting membrane potential	1/67	10/18888	0.1	28.191	5.13151	0.0349195	0.147364	0.106992	KCNJ2	1
BP	GO:0060368	regulation of Fc receptor mediated stimulatory signaling pathway	1/67	10/18888	0.1	28.191	5.13151	0.0349195	0.147364	0.106992	LYN	1
BP	GO:0060397	growth hormone receptor signaling pathway via JAK-STAT	1/67	10/18888	0.1	28.191	5.13151	0.0349195	0.147364	0.106992	LYN	1
BP	GO:0070432	regulation of nucleotide-binding oligomerization domain containing 2 signaling pathway	1/67	10/18888	0.1	28.191	5.13151	0.0349195	0.147364	0.106992	HSPA1A	1
BP	GO:1903596	regulation of gap junction assembly	1/67	10/18888	0.1	28.191	5.13151	0.0349195	0.147364	0.106992	IL1B	1
BP	GO:1903911	positive regulation of receptor clustering	1/67	10/18888	0.1	28.191	5.13151	0.0349195	0.147364	0.106992	TNFAIP6	1
BP	GO:1903980	positive regulation of microglial cell activation	1/67	10/18888	0.1	28.191	5.13151	0.0349195	0.147364	0.106992	MMP8	1
BP	GO:1904383	response to sodium phosphate	1/67	10/18888	0.1	28.191	5.13151	0.0349195	0.147364	0.106992	ALPL	1
BP	GO:0001935	endothelial cell proliferation	3/67	202/18888	0.0148515	4.18679	2.71687	0.0350342	0.147364	0.106992	LRG1/THBS1/PROK2	3
BP	GO:0051701	biological process involved in interaction with host	3/67	202/18888	0.0148515	4.18679	2.71687	0.0350342	0.147364	0.106992	HSPA1A/CLEC5A/IFITM2	3
BP	GO:0050871	positive regulation of B cell activation	2/67	83/18888	0.0240964	6.79302	3.15577	0.0350866	0.147364	0.106992	SPI1/BCL6	2
BP	GO:0000302	response to reactive oxygen species	3/67	203/18888	0.0147783	4.16616	2.70603	0.0354718	0.14837	0.107723	MMP9/HP/IL18RAP	3
BP	GO:0098739	import across plasma membrane	3/67	203/18888	0.0147783	4.16616	2.70603	0.0354718	0.14837	0.107723	ACSL1/THBS1/KCNJ2	3
BP	GO:0008625	extrinsic apoptotic signaling pathway via death domain receptors	2/67	84/18888	0.0238095	6.71215	3.13049	0.0358617	0.149293	0.108393	SPI1/THBS1	2
BP	GO:0044703	multi-organism reproductive process	3/67	204/18888	0.0147059	4.14574	2.69526	0.0359123	0.149293	0.108393	MMP9/IL1B/ADM	3
BP	GO:0051346	negative regulation of hydrolase activity	3/67	204/18888	0.0147059	4.14574	2.69526	0.0359123	0.149293	0.108393	MMP9/CST7/THBS1	3
BP	GO:0070661	leukocyte proliferation	4/67	352/18888	0.0113636	3.20353	2.48989	0.0363234	0.149492	0.108537	BCL6/IL1B/ARG1/LYN	4
BP	GO:0007492	endoderm development	2/67	85/18888	0.0235294	6.63319	3.10561	0.0366433	0.149492	0.108537	MMP9/MMP8	2
BP	GO:0016064	immunoglobulin mediated immune response	3/67	208/18888	0.0144231	4.06602	2.65287	0.0377027	0.149492	0.108537	FCGR1A/BCL6/FCER1G	3
BP	GO:0043123	positive regulation of canonical NF-kappaB signal transduction	3/67	208/18888	0.0144231	4.06602	2.65287	0.0377027	0.149492	0.108537	CLEC4D/IL1B/S100A12	3
BP	GO:0046942	carboxylic acid transport	4/67	358/18888	0.0111732	3.14984	2.45023	0.0382748	0.149492	0.108537	ACSL1/IL1B/THBS1/AQP9	4
BP	GO:0000050	urea cycle	1/67	11/18888	0.0909091	25.6282	4.87484	0.0383447	0.149492	0.108537	ARG1	1
BP	GO:0001660	fever generation	1/67	11/18888	0.0909091	25.6282	4.87484	0.0383447	0.149492	0.108537	IL1B	1
BP	GO:0001821	histamine secretion	1/67	11/18888	0.0909091	25.6282	4.87484	0.0383447	0.149492	0.108537	LYN	1
BP	GO:0002604	regulation of dendritic cell antigen processing and presentation	1/67	11/18888	0.0909091	25.6282	4.87484	0.0383447	0.149492	0.108537	THBS1	1
BP	GO:0002725	negative regulation of T cell cytokine production	1/67	11/18888	0.0909091	25.6282	4.87484	0.0383447	0.149492	0.108537	ARG1	1
BP	GO:0002765	immune response-inhibiting signal transduction	1/67	11/18888	0.0909091	25.6282	4.87484	0.0383447	0.149492	0.108537	LYN	1
BP	GO:0002887	negative regulation of myeloid leukocyte mediated immunity	1/67	11/18888	0.0909091	25.6282	4.87484	0.0383447	0.149492	0.108537	SPI1	1
BP	GO:0006222	UMP biosynthetic process	1/67	11/18888	0.0909091	25.6282	4.87484	0.0383447	0.149492	0.108537	CDA	1
BP	GO:0008063	Toll signaling pathway	1/67	11/18888	0.0909091	25.6282	4.87484	0.0383447	0.149492	0.108537	IRAK3	1
BP	GO:0019372	lipoxygenase pathway	1/67	11/18888	0.0909091	25.6282	4.87484	0.0383447	0.149492	0.108537	ALOX5AP	1
BP	GO:0022605	mammalian oogenesis stage	1/67	11/18888	0.0909091	25.6282	4.87484	0.0383447	0.149492	0.108537	TNFAIP6	1
BP	GO:0031650	regulation of heat generation	1/67	11/18888	0.0909091	25.6282	4.87484	0.0383447	0.149492	0.108537	IL1B	1
BP	GO:0032610	interleukin-1 alpha production	1/67	11/18888	0.0909091	25.6282	4.87484	0.0383447	0.149492	0.108537	IL1R2	1
BP	GO:0032650	regulation of interleukin-1 alpha production	1/67	11/18888	0.0909091	25.6282	4.87484	0.0383447	0.149492	0.108537	IL1R2	1
BP	GO:0034115	negative regulation of heterotypic cell-cell adhesion	1/67	11/18888	0.0909091	25.6282	4.87484	0.0383447	0.149492	0.108537	IL1RN	1
BP	GO:0036462	TRAIL-activated apoptotic signaling pathway	1/67	11/18888	0.0909091	25.6282	4.87484	0.0383447	0.149492	0.108537	SPI1	1
BP	GO:0070587	regulation of cell-cell adhesion involved in gastrulation	1/67	11/18888	0.0909091	25.6282	4.87484	0.0383447	0.149492	0.108537	IL1RN	1
BP	GO:0071492	cellular response to UV-A	1/67	11/18888	0.0909091	25.6282	4.87484	0.0383447	0.149492	0.108537	MMP9	1
BP	GO:0071918	urea transmembrane transport	1/67	11/18888	0.0909091	25.6282	4.87484	0.0383447	0.149492	0.108537	AQP9	1
BP	GO:1904238	pericyte cell differentiation	1/67	11/18888	0.0909091	25.6282	4.87484	0.0383447	0.149492	0.108537	SPI1	1
BP	GO:2000833	positive regulation of steroid hormone secretion	1/67	11/18888	0.0909091	25.6282	4.87484	0.0383447	0.149492	0.108537	RETN	1
BP	GO:0015849	organic acid transport	4/67	359/18888	0.0111421	3.14106	2.4437	0.0386058	0.149492	0.108537	ACSL1/IL1B/THBS1/AQP9	4
BP	GO:0010038	response to metal ion	4/67	360/18888	0.0111111	3.13234	2.4372	0.0389385	0.149492	0.108537	MMP9/MTF1/THBS1/ALOX5AP	4
BP	GO:0033627	cell adhesion mediated by integrin	2/67	88/18888	0.0227273	6.40706	3.03334	0.0390274	0.149492	0.108537	ITGAM/LYN	2
BP	GO:0045824	negative regulation of innate immune response	2/67	88/18888	0.0227273	6.40706	3.03334	0.0390274	0.149492	0.108537	ARG1/IRAK3	2
BP	GO:0046889	positive regulation of lipid biosynthetic process	2/67	88/18888	0.0227273	6.40706	3.03334	0.0390274	0.149492	0.108537	IL1B/ADM	2
BP	GO:0048708	astrocyte differentiation	2/67	88/18888	0.0227273	6.40706	3.03334	0.0390274	0.149492	0.108537	IL1B/C5AR1	2
BP	GO:0019724	B cell mediated immunity	3/67	212/18888	0.0141509	3.9893	2.61152	0.0395382	0.149492	0.108537	FCGR1A/BCL6/FCER1G	3
BP	GO:0044706	multi-multicellular organism process	3/67	212/18888	0.0141509	3.9893	2.61152	0.0395382	0.149492	0.108537	MMP9/IL1B/ADM	3
BP	GO:0006112	energy reserve metabolic process	2/67	89/18888	0.0224719	6.33507	3.00999	0.039835	0.149492	0.108537	GYG1/PYGL	2
BP	GO:0050672	negative regulation of lymphocyte proliferation	2/67	89/18888	0.0224719	6.33507	3.00999	0.039835	0.149492	0.108537	ARG1/LYN	2
BP	GO:2000106	regulation of leukocyte apoptotic process	2/67	89/18888	0.0224719	6.33507	3.00999	0.039835	0.149492	0.108537	BCL6/LYN	2
BP	GO:0042098	T cell proliferation	3/67	213/18888	0.0140845	3.97057	2.60134	0.0400041	0.149492	0.108537	BCL6/IL1B/ARG1	3
BP	GO:0051348	negative regulation of transferase activity	3/67	213/18888	0.0140845	3.97057	2.60134	0.0400041	0.149492	0.108537	IL1B/IRAK3/LYN	3
BP	GO:0031640	killing of cells of another organism	2/67	90/18888	0.0222222	6.26468	2.987	0.0406489	0.149492	0.108537	S100A12/ARG1	2
BP	GO:0032945	negative regulation of mononuclear cell proliferation	2/67	90/18888	0.0222222	6.26468	2.987	0.0406489	0.149492	0.108537	ARG1/LYN	2
BP	GO:0141061	disruption of cell in another organism	2/67	90/18888	0.0222222	6.26468	2.987	0.0406489	0.149492	0.108537	S100A12/ARG1	2
BP	GO:1901888	regulation of cell junction assembly	3/67	215/18888	0.0139535	3.93363	2.58116	0.0409443	0.149492	0.108537	SEMA4A/IL1B/THBS1	3
BP	GO:1903828	negative regulation of protein localization	3/67	216/18888	0.0138889	3.91542	2.57117	0.0414186	0.149492	0.108537	SPI1/IL1B/FFAR2	3
BP	GO:0032273	positive regulation of protein polymerization	2/67	91/18888	0.021978	6.19583	2.96435	0.0414692	0.149492	0.108537	HCK/HSPA1A	2
BP	GO:1903510	mucopolysaccharide metabolic process	2/67	91/18888	0.021978	6.19583	2.96435	0.0414692	0.149492	0.108537	IL1B/TNFAIP6	2
BP	GO:0001547	antral ovarian follicle growth	1/67	12/18888	0.0833333	23.4925	4.6502	0.0417579	0.149492	0.108537	TNFAIP6	1
BP	GO:0001553	luteinization	1/67	12/18888	0.0833333	23.4925	4.6502	0.0417579	0.149492	0.108537	RETN	1
BP	GO:0002638	negative regulation of immunoglobulin production	1/67	12/18888	0.0833333	23.4925	4.6502	0.0417579	0.149492	0.108537	BCL6	1
BP	GO:0002645	positive regulation of tolerance induction	1/67	12/18888	0.0833333	23.4925	4.6502	0.0417579	0.149492	0.108537	IRAK3	1
BP	GO:0006002	fructose 6-phosphate metabolic process	1/67	12/18888	0.0833333	23.4925	4.6502	0.0417579	0.149492	0.108537	HK3	1
BP	GO:0006216	cytidine catabolic process	1/67	12/18888	0.0833333	23.4925	4.6502	0.0417579	0.149492	0.108537	CDA	1
BP	GO:0006863	purine nucleobase transport	1/67	12/18888	0.0833333	23.4925	4.6502	0.0417579	0.149492	0.108537	AQP9	1
BP	GO:0009174	pyrimidine ribonucleoside monophosphate biosynthetic process	1/67	12/18888	0.0833333	23.4925	4.6502	0.0417579	0.149492	0.108537	CDA	1
BP	GO:0009972	cytidine deamination	1/67	12/18888	0.0833333	23.4925	4.6502	0.0417579	0.149492	0.108537	CDA	1
BP	GO:0010749	regulation of nitric oxide mediated signal transduction	1/67	12/18888	0.0833333	23.4925	4.6502	0.0417579	0.149492	0.108537	THBS1	1
BP	GO:0010752	regulation of cGMP-mediated signaling	1/67	12/18888	0.0833333	23.4925	4.6502	0.0417579	0.149492	0.108537	THBS1	1
BP	GO:0010936	negative regulation of macrophage cytokine production	1/67	12/18888	0.0833333	23.4925	4.6502	0.0417579	0.149492	0.108537	IRAK3	1
BP	GO:0015791	polyol transmembrane transport	1/67	12/18888	0.0833333	23.4925	4.6502	0.0417579	0.149492	0.108537	AQP9	1
BP	GO:0015840	urea transport	1/67	12/18888	0.0833333	23.4925	4.6502	0.0417579	0.149492	0.108537	AQP9	1
BP	GO:0031392	regulation of prostaglandin biosynthetic process	1/67	12/18888	0.0833333	23.4925	4.6502	0.0417579	0.149492	0.108537	IL1B	1
BP	GO:0033083	regulation of immature T cell proliferation	1/67	12/18888	0.0833333	23.4925	4.6502	0.0417579	0.149492	0.108537	IL1B	1
BP	GO:0033084	regulation of immature T cell proliferation in thymus	1/67	12/18888	0.0833333	23.4925	4.6502	0.0417579	0.149492	0.108537	IL1B	1
BP	GO:0034135	regulation of toll-like receptor 2 signaling pathway	1/67	12/18888	0.0833333	23.4925	4.6502	0.0417579	0.149492	0.108537	LYN	1
BP	GO:0042117	monocyte activation	1/67	12/18888	0.0833333	23.4925	4.6502	0.0417579	0.149492	0.108537	DYSF	1
BP	GO:0043380	regulation of memory T cell differentiation	1/67	12/18888	0.0833333	23.4925	4.6502	0.0417579	0.149492	0.108537	BCL6	1
BP	GO:0045628	regulation of T-helper 2 cell differentiation	1/67	12/18888	0.0833333	23.4925	4.6502	0.0417579	0.149492	0.108537	BCL6	1
BP	GO:0045906	negative regulation of vasoconstriction	1/67	12/18888	0.0833333	23.4925	4.6502	0.0417579	0.149492	0.108537	ADM	1
BP	GO:0046087	cytidine metabolic process	1/67	12/18888	0.0833333	23.4925	4.6502	0.0417579	0.149492	0.108537	CDA	1
BP	GO:0051549	positive regulation of keratinocyte migration	1/67	12/18888	0.0833333	23.4925	4.6502	0.0417579	0.149492	0.108537	MMP9	1
BP	GO:0070586	cell-cell adhesion involved in gastrulation	1/67	12/18888	0.0833333	23.4925	4.6502	0.0417579	0.149492	0.108537	IL1RN	1
BP	GO:0070943	neutrophil-mediated killing of symbiont cell	1/67	12/18888	0.0833333	23.4925	4.6502	0.0417579	0.149492	0.108537	ARG1	1
BP	GO:0090084	negative regulation of inclusion body assembly	1/67	12/18888	0.0833333	23.4925	4.6502	0.0417579	0.149492	0.108537	HSPA1A	1
BP	GO:0097048	dendritic cell apoptotic process	1/67	12/18888	0.0833333	23.4925	4.6502	0.0417579	0.149492	0.108537	LYN	1
BP	GO:0097084	vascular associated smooth muscle cell development	1/67	12/18888	0.0833333	23.4925	4.6502	0.0417579	0.149492	0.108537	ADM	1
BP	GO:1902043	positive regulation of extrinsic apoptotic signaling pathway via death domain receptors	1/67	12/18888	0.0833333	23.4925	4.6502	0.0417579	0.149492	0.108537	THBS1	1
BP	GO:2000668	regulation of dendritic cell apoptotic process	1/67	12/18888	0.0833333	23.4925	4.6502	0.0417579	0.149492	0.108537	LYN	1
BP	GO:2001214	positive regulation of vasculogenesis	1/67	12/18888	0.0833333	23.4925	4.6502	0.0417579	0.149492	0.108537	ADM	1
BP	GO:2001267	regulation of cysteine-type endopeptidase activity involved in apoptotic signaling pathway	1/67	12/18888	0.0833333	23.4925	4.6502	0.0417579	0.149492	0.108537	MMP9	1
BP	GO:1901654	response to ketone	3/67	217/18888	0.0138249	3.89738	2.56123	0.0418957	0.149722	0.108704	ITGAM/THBS1/CDA	3
BP	GO:0050878	regulation of body fluid levels	4/67	370/18888	0.0108108	3.04768	2.37336	0.0423562	0.151103	0.109707	THBS1/ADM/LYN/FCER1G	4
BP	GO:0042475	odontogenesis of dentin-containing tooth	2/67	93/18888	0.0215054	6.06259	2.92005	0.0431283	0.153053	0.111123	CSF3R/ADM	2
BP	GO:0050886	endocrine process	2/67	93/18888	0.0215054	6.06259	2.92005	0.0431283	0.153053	0.111123	RETN/IL1B	2
BP	GO:0141060	disruption of anatomical structure in another organism	2/67	93/18888	0.0215054	6.06259	2.92005	0.0431283	0.153053	0.111123	S100A12/ARG1	2
BP	GO:0019915	lipid storage	2/67	94/18888	0.0212766	5.99809	2.89839	0.0439671	0.154344	0.11206	IL1B/FFAR2	2
BP	GO:0033555	multicellular organismal response to stress	2/67	95/18888	0.0210526	5.93496	2.87703	0.0448121	0.154344	0.11206	THBS1/AQP9	2
BP	GO:0002357	defense response to tumor cell	1/67	13/18888	0.0769231	21.6854	4.45133	0.0451592	0.154344	0.11206	SPI1	1
BP	GO:0002863	positive regulation of inflammatory response to antigenic stimulus	1/67	13/18888	0.0769231	21.6854	4.45133	0.0451592	0.154344	0.11206	FCGR1A	1
BP	GO:0015851	nucleobase transport	1/67	13/18888	0.0769231	21.6854	4.45133	0.0451592	0.154344	0.11206	AQP9	1
BP	GO:0019627	urea metabolic process	1/67	13/18888	0.0769231	21.6854	4.45133	0.0451592	0.154344	0.11206	ARG1	1
BP	GO:0032306	regulation of prostaglandin secretion	1/67	13/18888	0.0769231	21.6854	4.45133	0.0451592	0.154344	0.11206	IL1B	1
BP	GO:0032308	positive regulation of prostaglandin secretion	1/67	13/18888	0.0769231	21.6854	4.45133	0.0451592	0.154344	0.11206	IL1B	1
BP	GO:0033079	immature T cell proliferation	1/67	13/18888	0.0769231	21.6854	4.45133	0.0451592	0.154344	0.11206	IL1B	1
BP	GO:0033080	immature T cell proliferation in thymus	1/67	13/18888	0.0769231	21.6854	4.45133	0.0451592	0.154344	0.11206	IL1B	1
BP	GO:0035745	T-helper 2 cell cytokine production	1/67	13/18888	0.0769231	21.6854	4.45133	0.0451592	0.154344	0.11206	ARG1	1
BP	GO:0043301	negative regulation of leukocyte degranulation	1/67	13/18888	0.0769231	21.6854	4.45133	0.0451592	0.154344	0.11206	SPI1	1
BP	GO:0043379	memory T cell differentiation	1/67	13/18888	0.0769231	21.6854	4.45133	0.0451592	0.154344	0.11206	BCL6	1
BP	GO:0048521	negative regulation of behavior	1/67	13/18888	0.0769231	21.6854	4.45133	0.0451592	0.154344	0.11206	RETN	1
BP	GO:0051918	negative regulation of fibrinolysis	1/67	13/18888	0.0769231	21.6854	4.45133	0.0451592	0.154344	0.11206	THBS1	1
BP	GO:0060670	branching involved in labyrinthine layer morphogenesis	1/67	13/18888	0.0769231	21.6854	4.45133	0.0451592	0.154344	0.11206	ADM	1
BP	GO:0070486	leukocyte aggregation	1/67	13/18888	0.0769231	21.6854	4.45133	0.0451592	0.154344	0.11206	IL1B	1
BP	GO:0071801	regulation of podosome assembly	1/67	13/18888	0.0769231	21.6854	4.45133	0.0451592	0.154344	0.11206	HCK	1
BP	GO:0071941	nitrogen cycle metabolic process	1/67	13/18888	0.0769231	21.6854	4.45133	0.0451592	0.154344	0.11206	ARG1	1
BP	GO:0097202	activation of cysteine-type endopeptidase activity	1/67	13/18888	0.0769231	21.6854	4.45133	0.0451592	0.154344	0.11206	NLRC4	1
BP	GO:1905939	regulation of gonad development	1/67	13/18888	0.0769231	21.6854	4.45133	0.0451592	0.154344	0.11206	RETN	1
BP	GO:2000551	regulation of T-helper 2 cell cytokine production	1/67	13/18888	0.0769231	21.6854	4.45133	0.0451592	0.154344	0.11206	ARG1	1
BP	GO:0007596	blood coagulation	3/67	226/18888	0.0132743	3.74217	2.47439	0.0463145	0.158028	0.114735	THBS1/LYN/FCER1G	3
BP	GO:0045638	negative regulation of myeloid cell differentiation	2/67	97/18888	0.0206186	5.81259	2.83522	0.0465199	0.158463	0.115051	TNFAIP6/LYN	2
BP	GO:0050863	regulation of T cell activation	4/67	382/18888	0.0104712	2.95194	2.29953	0.0466762	0.158466	0.115053	BCL6/IL1B/ARG1/LYN	4
BP	GO:1903037	regulation of leukocyte cell-cell adhesion	4/67	382/18888	0.0104712	2.95194	2.29953	0.0466762	0.158466	0.115053	BCL6/IL1B/ARG1/LYN	4
BP	GO:0071241	cellular response to inorganic substance	3/67	229/18888	0.0131004	3.69315	2.44642	0.047837	0.158483	0.115065	MMP9/MTF1/ALOX5AP	3
BP	GO:0098869	cellular oxidant detoxification	2/67	99/18888	0.020202	5.69516	2.79456	0.0482515	0.158483	0.115065	HP/ALOX5AP	2
BP	GO:0002031	G protein-coupled receptor internalization	1/67	14/18888	0.0714286	20.1365	4.27357	0.0485485	0.158483	0.115065	ADM	1
BP	GO:0002467	germinal center formation	1/67	14/18888	0.0714286	20.1365	4.27357	0.0485485	0.158483	0.115065	BCL6	1
BP	GO:0006000	fructose metabolic process	1/67	14/18888	0.0714286	20.1365	4.27357	0.0485485	0.158483	0.115065	PFKFB3	1
BP	GO:0030213	hyaluronan biosynthetic process	1/67	14/18888	0.0714286	20.1365	4.27357	0.0485485	0.158483	0.115065	IL1B	1
BP	GO:0032908	regulation of transforming growth factor beta1 production	1/67	14/18888	0.0714286	20.1365	4.27357	0.0485485	0.158483	0.115065	THBS1	1
BP	GO:0033262	regulation of nuclear cell cycle DNA replication	1/67	14/18888	0.0714286	20.1365	4.27357	0.0485485	0.158483	0.115065	BCL6	1
BP	GO:0034116	positive regulation of heterotypic cell-cell adhesion	1/67	14/18888	0.0714286	20.1365	4.27357	0.0485485	0.158483	0.115065	IL1B	1
BP	GO:0042541	hemoglobin biosynthetic process	1/67	14/18888	0.0714286	20.1365	4.27357	0.0485485	0.158483	0.115065	SLC25A37	1
BP	GO:0046131	pyrimidine ribonucleoside metabolic process	1/67	14/18888	0.0714286	20.1365	4.27357	0.0485485	0.158483	0.115065	CDA	1
BP	GO:0046133	pyrimidine ribonucleoside catabolic process	1/67	14/18888	0.0714286	20.1365	4.27357	0.0485485	0.158483	0.115065	CDA	1
BP	GO:0051547	regulation of keratinocyte migration	1/67	14/18888	0.0714286	20.1365	4.27357	0.0485485	0.158483	0.115065	MMP9	1
BP	GO:0051608	histamine transport	1/67	14/18888	0.0714286	20.1365	4.27357	0.0485485	0.158483	0.115065	LYN	1
BP	GO:0060330	regulation of response to type II interferon	1/67	14/18888	0.0714286	20.1365	4.27357	0.0485485	0.158483	0.115065	ARG1	1
BP	GO:0060334	regulation of type II interferon-mediated signaling pathway	1/67	14/18888	0.0714286	20.1365	4.27357	0.0485485	0.158483	0.115065	ARG1	1
BP	GO:0070141	response to UV-A	1/67	14/18888	0.0714286	20.1365	4.27357	0.0485485	0.158483	0.115065	MMP9	1
BP	GO:0070942	neutrophil mediated cytotoxicity	1/67	14/18888	0.0714286	20.1365	4.27357	0.0485485	0.158483	0.115065	ARG1	1
BP	GO:0072075	metanephric mesenchyme development	1/67	14/18888	0.0714286	20.1365	4.27357	0.0485485	0.158483	0.115065	BASP1	1
BP	GO:0072672	neutrophil extravasation	1/67	14/18888	0.0714286	20.1365	4.27357	0.0485485	0.158483	0.115065	CD177	1
BP	GO:0090715	immunological memory formation process	1/67	14/18888	0.0714286	20.1365	4.27357	0.0485485	0.158483	0.115065	BCL6	1
BP	GO:0098883	synapse pruning	1/67	14/18888	0.0714286	20.1365	4.27357	0.0485485	0.158483	0.115065	ITGAM	1
BP	GO:1901029	negative regulation of mitochondrial outer membrane permeabilization involved in apoptotic signaling pathway	1/67	14/18888	0.0714286	20.1365	4.27357	0.0485485	0.158483	0.115065	HSPA1A	1
BP	GO:2001279	regulation of unsaturated fatty acid biosynthetic process	1/67	14/18888	0.0714286	20.1365	4.27357	0.0485485	0.158483	0.115065	IL1B	1
BP	GO:0050817	coagulation	3/67	231/18888	0.012987	3.66117	2.42804	0.0488657	0.159094	0.115509	THBS1/LYN/FCER1G	3
BP	GO:0141091	transforming growth factor beta receptor superfamily signaling pathway	4/67	388/18888	0.0103093	2.90629	2.26369	0.0489256	0.159094	0.115509	HSPA1A/LRG1/TNFAIP6/THBS1	4
BP	GO:0002220	innate immune response activating cell surface receptor signaling pathway	2/67	100/18888	0.02	5.63821	2.77465	0.0491261	0.159094	0.115509	FFAR2/LYN	2
BP	GO:0019935	cyclic-nucleotide-mediated signaling	2/67	100/18888	0.02	5.63821	2.77465	0.0491261	0.159094	0.115509	THBS1/ADM	2
BP	GO:0048661	positive regulation of smooth muscle cell proliferation	2/67	100/18888	0.02	5.63821	2.77465	0.0491261	0.159094	0.115509	MMP9/THBS1	2
BP	GO:0007599	hemostasis	3/67	233/18888	0.0128755	3.62975	2.40986	0.0499053	0.160162	0.116284	THBS1/LYN/FCER1G	3
BP	GO:0008406	gonad development	3/67	233/18888	0.0128755	3.62975	2.40986	0.0499053	0.160162	0.116284	RETN/TNFAIP6/BASP1	3
BP	GO:0046390	ribose phosphate biosynthetic process	3/67	233/18888	0.0128755	3.62975	2.40986	0.0499053	0.160162	0.116284	ACSL1/PYGL/CDA	3
CC	GO:0070820	tertiary granule	16/68	164/19894	0.097561	28.5423	20.7418	2.19063e-19	2.82591e-17	2.23675e-17	GPR84/MMP9/ITGAM/HP/FPR2/SIGLEC5/CLEC4D/CLEC5A/LRG1/TNFAIP6/CD177/CDA/ORM1/FPR1/MMP8/FCER1G	16
CC	GO:0042581	specific granule	13/68	160/19894	0.08125	23.7704	16.936	7.69664e-15	3.28866e-13	2.60302e-13	RETN/GPR84/ITGAM/HP/FPR2/CLEC4D/CLEC5A/LRG1/ARG1/CD177/ORM1/MMP8/BPI	13
CC	GO:0034774	secretory granule lumen	16/68	322/19894	0.0496894	14.5371	14.3424	1.0517e-14	3.28866e-13	2.60302e-13	GYG1/HK3/RETN/GCA/HP/PYGL/LRG1/S100A12/ARG1/THBS1/CDA/ORM1/MMP8/RNASE2/BPI/S100P	16
CC	GO:0060205	cytoplasmic vesicle lumen	16/68	325/19894	0.0492308	14.4029	14.2673	1.21514e-14	3.28866e-13	2.60302e-13	GYG1/HK3/RETN/GCA/HP/PYGL/LRG1/S100A12/ARG1/THBS1/CDA/ORM1/MMP8/RNASE2/BPI/S100P	16
CC	GO:0031983	vesicle lumen	16/68	326/19894	0.0490798	14.3587	14.2425	1.27467e-14	3.28866e-13	2.60302e-13	GYG1/HK3/RETN/GCA/HP/PYGL/LRG1/S100A12/ARG1/THBS1/CDA/ORM1/MMP8/RNASE2/BPI/S100P	16
CC	GO:0101002	ficolin-1-rich granule	13/68	185/19894	0.0702703	20.5582	15.652	5.1048e-14	1.09753e-12	8.68712e-13	GYG1/HK3/MMP9/FPR2/HSPA1A/SIGLEC5/CLEC4D/PYGL/LRG1/TNFAIP6/CDA/FPR1/FCER1G	13
CC	GO:0070821	tertiary granule membrane	8/68	73/19894	0.109589	32.0612	15.5706	1.37324e-10	2.53069e-09	2.00308e-09	GPR84/ITGAM/FPR2/SIGLEC5/CLEC4D/CLEC5A/CD177/FCER1G	8
CC	GO:1904724	tertiary granule lumen	7/68	55/19894	0.127273	37.2348	15.7592	7.07411e-10	1.1407e-08	9.0288e-09	MMP9/HP/LRG1/TNFAIP6/CDA/ORM1/MMP8	7
CC	GO:0035580	specific granule lumen	7/68	62/19894	0.112903	33.0308	14.7934	1.68246e-09	2.41153e-08	1.90876e-08	RETN/HP/LRG1/ARG1/ORM1/MMP8/BPI	7
CC	GO:1904813	ficolin-1-rich granule lumen	8/68	124/19894	0.0645161	18.8748	11.6932	9.80588e-09	1.26496e-07	1.00123e-07	GYG1/HK3/MMP9/HSPA1A/PYGL/LRG1/TNFAIP6/CDA	8
CC	GO:0030667	secretory granule membrane	10/68	317/19894	0.0315457	9.22898	8.64948	1.17581e-07	1.3789e-06	1.09142e-06	GPR84/ITGAM/FPR2/SIGLEC5/CLEC4D/CLEC5A/CD177/C5AR1/FPR1/FCER1G	10
CC	GO:0035579	specific granule membrane	6/68	91/19894	0.0659341	19.2896	10.2411	6.75583e-07	7.26252e-06	5.74838e-06	GPR84/ITGAM/FPR2/CLEC4D/CLEC5A/CD177	6
CC	GO:0101003	ficolin-1-rich granule membrane	5/68	61/19894	0.0819672	23.9802	10.5272	2.06092e-06	2.04506e-05	1.6187e-05	FPR2/SIGLEC5/CLEC4D/FPR1/FCER1G	5
CC	GO:0035578	azurophil granule lumen	5/68	91/19894	0.0549451	16.0747	8.44092	1.48849e-05	0.000120277	9.52007e-05	RETN/GCA/ARG1/RNASE2/BPI	5
CC	GO:0005766	primary lysosome	6/68	155/19894	0.0387097	11.3249	7.55743	1.49181e-05	0.000120277	9.52007e-05	RETN/GCA/ARG1/FPR1/RNASE2/BPI	6
CC	GO:0042582	azurophil granule	6/68	155/19894	0.0387097	11.3249	7.55743	1.49181e-05	0.000120277	9.52007e-05	RETN/GCA/ARG1/FPR1/RNASE2/BPI	6
CC	GO:0005775	vacuolar lumen	6/68	176/19894	0.0340909	9.9736	7.00291	3.05902e-05	0.000232126	0.000183731	GYG1/RETN/GCA/ARG1/RNASE2/BPI	6
CC	GO:0009897	external side of plasma membrane	7/68	405/19894	0.017284	5.05657	4.83035	0.000458243	0.00328407	0.00259939	ITGAM/FCGR1A/CLEC4D/CSF3R/THBS1/FCER1G/CD163	7
CC	GO:0030139	endocytic vesicle	6/68	350/19894	0.0171429	5.01529	4.43845	0.00124251	0.00843602	0.00667723	DYSF/FCGR1A/HP/CSF3R/LYN/CD163	6
CC	GO:0008305	integrin complex	2/68	31/19894	0.0645161	18.8748	5.83292	0.00502133	0.0321976	0.0254849	ITGAM/LYN	2
CC	GO:0030666	endocytic vesicle membrane	4/68	204/19894	0.0196078	5.73645	3.98228	0.00524147	0.0321976	0.0254849	FCGR1A/CSF3R/LYN/CD163	4
CC	GO:0008180	COP9 signalosome	2/68	36/19894	0.0555556	16.2533	5.36455	0.00672875	0.0383661	0.0303673	HSPA1A/BASP1	2
CC	GO:0044853	plasma membrane raft	3/68	113/19894	0.0265487	7.76705	4.22475	0.00684047	0.0383661	0.0303673	ITGAM/HCK/CD177	3
CC	GO:0030315	T-tubule	2/68	51/19894	0.0392157	11.4729	4.38566	0.0131772	0.0681724	0.0539594	DYSF/KCNJ2	2
CC	GO:0072562	blood microparticle	3/68	144/19894	0.0208333	6.09498	3.59358	0.0132117	0.0681724	0.0539594	HP/HSPA1A/ORM1	3
CC	GO:0098636	protein complex involved in cell adhesion	2/68	57/19894	0.0350877	10.2652	4.10244	0.0162797	0.0773411	0.0612165	ITGAM/LYN	2
CC	GO:0045121	membrane raft	4/68	286/19894	0.013986	4.09173	3.08429	0.016595	0.0773411	0.0612165	ITGAM/HCK/CD177/LYN	4
CC	GO:0098857	membrane microdomain	4/68	287/19894	0.0139373	4.07747	3.07551	0.0167872	0.0773411	0.0612165	ITGAM/HCK/CD177/LYN	4
CC	GO:0031093	platelet alpha granule lumen	2/68	67/19894	0.0298507	8.7331	3.71321	0.0220661	0.0981562	0.077692	THBS1/ORM1	2
CC	GO:0098802	plasma membrane signaling receptor complex	4/68	325/19894	0.0123077	3.60072	2.76846	0.0251491	0.108141	0.0855951	ITGAM/IL18R1/LYN/IL18RAP	4
CC	GO:0031838	haptoglobin-hemoglobin complex	1/68	11/19894	0.0909091	26.5963	4.973	0.0369724	0.153853	0.121777	HP	1
CC	GO:0031091	platelet alpha granule	2/68	91/19894	0.021978	6.42986	3.0404	0.0387923	0.156381	0.123778	THBS1/ORM1	2
MF	GO:0140375	immune receptor activity	10/66	151/18522	0.0662252	18.5852	12.9749	1.37094e-10	3.12575e-08	2.32339e-08	FCGR1A/IL1R2/FPR2/IL18R1/CSF3R/LILRA5/C5AR1/FPR1/FCER1G/IL18RAP	10
MF	GO:0004875	complement receptor activity	3/66	12/18522	0.25	70.1591	14.3309	9.29151e-06	0.000973532	0.000723632	FPR2/C5AR1/FPR1	3
MF	GO:0019955	cytokine binding	6/66	145/18522	0.0413793	11.6125	7.67187	1.28096e-05	0.000973532	0.000723632	IL1R2/IL1RN/IL18R1/CSF3R/THBS1/MMP8	6
MF	GO:0005178	integrin binding	5/66	157/18522	0.0318471	8.93746	5.97271	0.000241862	0.0137861	0.0102473	ITGAM/IL1B/THBS1/CD177/LYN	5
MF	GO:0004896	cytokine receptor activity	4/66	96/18522	0.0416667	11.6932	6.28149	0.00038189	0.0170669	0.0126859	IL1R2/IL18R1/CSF3R/IL18RAP	4
MF	GO:0016813	hydrolase activity, acting on carbon-nitrogen (but not peptide) bonds, in linear amidines	2/66	10/18522	0.2	56.1273	10.4274	0.000552473	0.0170669	0.0126859	ARG1/PADI4	2
MF	GO:0050786	RAGE receptor binding	2/66	10/18522	0.2	56.1273	10.4274	0.000552473	0.0170669	0.0126859	S100A12/FPR1	2
MF	GO:0005536	glucose binding	2/66	11/18522	0.181818	51.0248	9.92435	0.000673692	0.0170669	0.0126859	HK3/PYGL	2
MF	GO:0019864	IgG binding	2/66	11/18522	0.181818	51.0248	9.92435	0.000673692	0.0170669	0.0126859	FCGR1A/FCER1G	2
MF	GO:0019763	immunoglobulin receptor activity	2/66	13/18522	0.153846	43.1748	9.09639	0.000951031	0.0216835	0.0161175	FCGR1A/FCER1G	2
MF	GO:0050135	NADP+ nucleosidase activity	2/66	16/18522	0.125	35.0795	8.15517	0.00145307	0.0276083	0.0205214	IL18R1/IL18RAP	2
MF	GO:0061809	NAD+ nucleotidase, cyclic ADP-ribose generating	2/66	16/18522	0.125	35.0795	8.15517	0.00145307	0.0276083	0.0205214	IL18R1/IL18RAP	2
MF	GO:0005149	interleukin-1 receptor binding	2/66	17/18522	0.117647	33.016	7.89738	0.00164303	0.0288162	0.0214192	IL1RN/IL1B	2
MF	GO:0048029	monosaccharide binding	3/66	74/18522	0.0405405	11.3771	5.34878	0.00233865	0.0380866	0.02831	HK3/CLEC4D/PYGL	3
MF	GO:0019200	carbohydrate kinase activity	2/66	21/18522	0.0952381	26.7273	7.05409	0.00251382	0.0382101	0.0284018	HK3/PFKFB3	2
MF	GO:0048306	calcium-dependent protein binding	3/66	79/18522	0.0379747	10.6571	5.14374	0.00281707	0.0401432	0.0298387	S100A12/CD177/S100P	3
MF	GO:0030246	carbohydrate binding	5/66	279/18522	0.0179211	5.02933	4.05529	0.00316175	0.0424046	0.0315196	HK3/SIGLEC5/CLEC4D/CLEC5A/PYGL	5
MF	GO:0019865	immunoglobulin binding	2/66	26/18522	0.0769231	21.5874	6.28181	0.00384607	0.0487169	0.0362115	FCGR1A/FCER1G	2
MF	GO:0051219	phosphoprotein binding	3/66	93/18522	0.0322581	9.05279	4.65556	0.00446205	0.0535446	0.0398	HCK/SAMSN1/LYN	3
MF	GO:0001968	fibronectin binding	2/66	30/18522	0.0666667	18.7091	5.80497	0.00510084	0.0581496	0.0432229	TNFAIP6/THBS1	2
MF	GO:0016799	hydrolase activity, hydrolyzing N-glycosyl compounds	2/66	39/18522	0.0512821	14.3916	5.00627	0.00851193	0.0924152	0.0686927	IL18R1/IL18RAP	2
MF	GO:0008528	G protein-coupled peptide receptor activity	3/66	126/18522	0.0238095	6.68182	3.82689	0.0102999	0.104756	0.0778658	GPR84/FPR2/FPR1	3
MF	GO:0004715	non-membrane spanning protein tyrosine kinase activity	2/66	45/18522	0.0444444	12.4727	4.60779	0.0112175	0.104756	0.0778658	HCK/LYN	2
MF	GO:0001653	peptide receptor activity	3/66	132/18522	0.0227273	6.3781	3.70818	0.0116782	0.104756	0.0778658	GPR84/FPR2/FPR1	3
MF	GO:0016810	hydrolase activity, acting on carbon-nitrogen (but not peptide) bonds	3/66	134/18522	0.0223881	6.2829	3.67023	0.0121601	0.104756	0.0778658	ARG1/CDA/PADI4	3
MF	GO:0001784	phosphotyrosine residue binding	2/66	47/18522	0.0425532	11.942	4.49146	0.0121928	0.104756	0.0778658	HCK/SAMSN1	2
MF	GO:0019838	growth factor binding	3/66	135/18522	0.0222222	6.23636	3.65154	0.0124053	0.104756	0.0778658	IL1R2/IL1RN/THBS1	3
MF	GO:0070851	growth factor receptor binding	3/66	138/18522	0.0217391	6.10079	3.5966	0.013158	0.107143	0.0796403	IL1RN/IL1B/LYN	3
MF	GO:0002020	protease binding	3/66	140/18522	0.0214286	6.01364	3.56087	0.0136739	0.107505	0.0799094	NLRC4/THBS1/CD177	3
MF	GO:0045309	protein phosphorylated amino acid binding	2/66	59/18522	0.0338983	9.5131	3.9165	0.0187785	0.142717	0.106082	HCK/SAMSN1	2
MF	GO:0001664	G protein-coupled receptor binding	4/66	291/18522	0.0137457	3.85754	2.93812	0.0200932	0.147782	0.109847	HSPA1A/ADM/FPR1/PROK2	4
MF	GO:0030145	manganese ion binding	2/66	65/18522	0.0307692	8.63497	3.68739	0.0225193	0.148841	0.110634	GYG1/ARG1	2
MF	GO:0004252	serine-type endopeptidase activity	3/66	174/18522	0.0172414	4.83856	3.04217	0.0242142	0.148841	0.110634	MMP9/HP/MMP8	3
MF	GO:0005518	collagen binding	2/66	68/18522	0.0294118	8.25401	3.58363	0.0244957	0.148841	0.110634	MMP9/THBS1	2
MF	GO:0097110	scaffold protein binding	2/66	70/18522	0.0285714	8.01818	3.51793	0.0258514	0.148841	0.110634	LYN/CD163	2
MF	GO:0038024	cargo receptor activity	2/66	73/18522	0.0273973	7.68867	3.42413	0.0279408	0.148841	0.110634	ITGAM/CD163	2
MF	GO:0061135	endopeptidase regulator activity	3/66	186/18522	0.016129	4.52639	2.89048	0.0287383	0.148841	0.110634	NLRC4/CST7/THBS1	3
MF	GO:0008236	serine-type peptidase activity	3/66	191/18522	0.0157068	4.4079	2.83104	0.0307471	0.148841	0.110634	MMP9/HP/MMP8	3
MF	GO:0001618	virus receptor activity	2/66	79/18522	0.0253165	7.10472	3.25161	0.0323153	0.148841	0.110634	HSPA1A/CLEC5A	2
MF	GO:0017171	serine hydrolase activity	3/66	195/18522	0.0153846	4.31748	2.78494	0.0324062	0.148841	0.110634	MMP9/HP/MMP8	3
MF	GO:0031406	carboxylic acid binding	3/66	196/18522	0.0153061	4.29545	2.77361	0.0328283	0.148841	0.110634	SIGLEC5/PYGL/ALOX5AP	3
MF	GO:0140272	exogenous protein binding	2/66	80/18522	0.025	7.01591	3.22461	0.0330691	0.148841	0.110634	HSPA1A/CLEC5A	2
MF	GO:0033293	monocarboxylic acid binding	2/66	81/18522	0.0246914	6.92929	3.19807	0.0338297	0.148841	0.110634	PYGL/ALOX5AP	2
MF	GO:0005345	purine nucleobase transmembrane transporter activity	1/66	10/18522	0.1	28.0636	5.11911	0.0350757	0.148841	0.110634	AQP9	1
MF	GO:0019203	carbohydrate phosphatase activity	1/66	10/18522	0.1	28.0636	5.11911	0.0350757	0.148841	0.110634	PFKFB3	1
MF	GO:0032052	bile acid binding	1/66	10/18522	0.1	28.0636	5.11911	0.0350757	0.148841	0.110634	PYGL	1
MF	GO:0032396	inhibitory MHC class I receptor activity	1/66	10/18522	0.1	28.0636	5.11911	0.0350757	0.148841	0.110634	LILRA5	1
MF	GO:0043208	glycosphingolipid binding	1/66	10/18522	0.1	28.0636	5.11911	0.0350757	0.148841	0.110634	LYN	1
MF	GO:0050308	sugar-phosphatase activity	1/66	10/18522	0.1	28.0636	5.11911	0.0350757	0.148841	0.110634	PFKFB3	1
MF	GO:0001540	amyloid-beta binding	2/66	85/18522	0.0235294	6.60321	3.09625	0.03694	0.148841	0.110634	ITGAM/FPR2	2
MF	GO:0016209	antioxidant activity	2/66	85/18522	0.0235294	6.60321	3.09625	0.03694	0.148841	0.110634	HP/ALOX5AP	2
MF	GO:0043177	organic acid binding	3/66	208/18522	0.0144231	4.04764	2.64326	0.0381166	0.148841	0.110634	SIGLEC5/PYGL/ALOX5AP	3
MF	GO:0001161	intronic transcription regulatory region sequence-specific DNA binding	1/66	11/18522	0.0909091	25.5124	4.86298	0.0385159	0.148841	0.110634	BCL6	1
MF	GO:0001851	complement component C3b binding	1/66	11/18522	0.0909091	25.5124	4.86298	0.0385159	0.148841	0.110634	ITGAM	1
MF	GO:0005114	type II transforming growth factor beta receptor binding	1/66	11/18522	0.0909091	25.5124	4.86298	0.0385159	0.148841	0.110634	LRG1	1
MF	GO:0015205	nucleobase transmembrane transporter activity	1/66	11/18522	0.0909091	25.5124	4.86298	0.0385159	0.148841	0.110634	AQP9	1
MF	GO:0034713	type I transforming growth factor beta receptor binding	1/66	11/18522	0.0909091	25.5124	4.86298	0.0385159	0.148841	0.110634	LRG1	1
MF	GO:0035251	UDP-glucosyltransferase activity	1/66	11/18522	0.0909091	25.5124	4.86298	0.0385159	0.148841	0.110634	GYG1	1
MF	GO:0047676	arachidonate-CoA ligase activity	1/66	11/18522	0.0909091	25.5124	4.86298	0.0385159	0.148841	0.110634	ACSL1	1
MF	GO:0004126	cytidine deaminase activity	1/66	12/18522	0.0833333	23.3864	4.63881	0.041944	0.154246	0.114652	CDA	1
MF	GO:0035014	phosphatidylinositol 3-kinase regulator activity	1/66	12/18522	0.0833333	23.3864	4.63881	0.041944	0.154246	0.114652	LYN	1
MF	GO:0097677	STAT family protein binding	1/66	12/18522	0.0833333	23.3864	4.63881	0.041944	0.154246	0.114652	SPI1	1
MF	GO:0015166	polyol transmembrane transporter activity	1/66	13/18522	0.0769231	21.5874	4.44035	0.0453601	0.162899	0.121084	AQP9	1
MF	GO:0000287	magnesium ion binding	3/66	227/18522	0.0132159	3.70885	2.45565	0.0473248	0.162899	0.121084	NLRC4/IRAK3/S100P	3
MF	GO:0005161	platelet-derived growth factor receptor binding	1/66	14/18522	0.0714286	20.0455	4.26296	0.0487642	0.162899	0.121084	LYN	1
MF	GO:0089720	caspase binding	1/66	14/18522	0.0714286	20.0455	4.26296	0.0487642	0.162899	0.121084	NLRC4	1
MF	GO:0061134	peptidase regulator activity	3/66	232/18522	0.012931	3.62892	2.40963	0.049915	0.162899	0.121084	NLRC4/CST7/THBS1	3
