# Supplementary material for: Clinical association and potential molecular mechanisms of neonatal sepsis and necrotizing enterocolitis
Source: Front Mol Biosci. 2025 Oct 2;12:1662343. doi: 10.3389/fmolb.2025.1662343 (PMC12527884; doi:10.3389/fmolb.2025.1662343)
Supplement: Supplementary file 1 [file DataSheet1.zip › table5.xlsx]

## Sheet: KEGG
Supplementary Table 5. KEGG enrichment analysis of overlapping DEGs between NS and NEC.
category	subcategory	ID	Description	GeneRatio	BgRatio	RichFactor	FoldEnrichment	zScore	pvalue	p.adjust	qvalue	geneID	Count
Organismal Systems	Immune system	hsa04613	Neutrophil extracellular trap formation	7/40	196/9393	0.0357143	8.38661	6.83413	1.60941e-05	0.00226927	0.00198212	ITGAM/FCGR1A/FPR2/C5AR1/FPR1/AQP9/PADI4	7
Organismal Systems	Immune system	hsa04640	Hematopoietic cell lineage	5/40	100/9393	0.05	11.7413	7.06172	6.05618e-05	0.00311195	0.00271817	ITGAM/FCGR1A/IL1R2/CSF3R/IL1B	5
Human Diseases	Infectious disease: bacterial	hsa05150	Staphylococcus aureus infection	5/40	102/9393	0.0490196	11.511	6.97988	6.65848e-05	0.00311195	0.00271817	ITGAM/FCGR1A/FPR2/C5AR1/FPR1	5
Human Diseases	Infectious disease: bacterial	hsa05134	Legionellosis	4/40	56/9393	0.0714286	16.7732	7.74184	8.82824e-05	0.00311195	0.00271817	NLRC4/ITGAM/HSPA1A/IL1B	4
Human Diseases	Cancer: overview	hsa05202	Transcriptional misregulation in cancer	6/40	201/9393	0.0298507	7.0097	5.63222	0.000186432	0.00525738	0.00459211	MMP9/ITGAM/FCGR1A/IL1R2/SPI1/BCL6	6
Metabolism	Carbohydrate metabolism	hsa00500	Starch and sucrose metabolism	3/40	40/9393	0.075	17.6119	6.88504	0.000633769	0.0148936	0.0130089	GYG1/HK3/PYGL	3
Human Diseases	Infectious disease: parasitic	hsa05146	Amoebiasis	4/40	103/9393	0.038835	9.11942	5.41838	0.000920267	0.0185368	0.0161912	ITGAM/IL1R2/IL1B/ARG1	4
Environmental Information Processing	Signaling molecules and interaction	hsa04060	Cytokine-cytokine receptor interaction	6/40	298/9393	0.0201342	4.72802	4.2768	0.00149861	0.026413	0.0230707	IL1R2/IL1RN/IL18R1/CSF3R/IL1B/IL18RAP	6
Human Diseases	Immune disease	hsa05321	Inflammatory bowel disease	3/40	66/9393	0.0454545	10.6739	5.15744	0.00271916	0.0362612	0.0316727	IL18R1/IL1B/IL18RAP	3
Human Diseases	Cancer: specific types	hsa05221	Acute myeloid leukemia	3/40	68/9393	0.0441176	10.3599	5.06566	0.00296056	0.0362612	0.0316727	ITGAM/FCGR1A/SPI1	3
Organismal Systems	Development and regeneration	hsa04380	Osteoclast differentiation	4/40	143/9393	0.027972	6.56853	4.38805	0.00307651	0.0362612	0.0316727	FCGR1A/SPI1/IL1B/LILRA5	4
Organismal Systems	Immune system	hsa04664	Fc epsilon RI signaling pathway	3/40	69/9393	0.0434783	10.2098	5.02119	0.00308606	0.0362612	0.0316727	ALOX5AP/LYN/FCER1G	3
Human Diseases	Infectious disease: parasitic	hsa05140	Leishmaniasis	3/40	79/9393	0.0379747	8.91741	4.62128	0.00452313	0.0490585	0.0428507	ITGAM/FCGR1A/IL1B	3
Human Diseases	Infectious disease: bacterial	hsa05152	Tuberculosis	4/40	182/9393	0.021978	5.16099	3.70691	0.00723335	0.0728502	0.0636318	ITGAM/FCGR1A/IL1B/FCER1G	4
Organismal Systems	Immune system	hsa04666	Fc gamma R-mediated phagocytosis	3/40	99/9393	0.030303	7.11591	4.00047	0.00846094	0.0795329	0.0694688	HCK/FCGR1A/LYN	3
Metabolism	Carbohydrate metabolism	hsa00051	Fructose and mannose metabolism	2/40	34/9393	0.0588235	13.8132	4.8946	0.009102	0.0802114	0.0700614	HK3/PFKFB3	2
Organismal Systems	Immune system	hsa04625	C-type lectin receptor signaling pathway	3/40	105/9393	0.0285714	6.70929	3.84724	0.00993634	0.0824132	0.0719846	CLEC4D/IL1B/FCER1G	3
Human Diseases	Cardiovascular disease	hsa05417	Lipid and atherosclerosis	4/40	216/9393	0.0185185	4.34861	3.25593	0.0130092	0.0968985	0.084637	MMP9/HSPA1A/IL1B/LYN	4
Human Diseases	Cancer: specific types	hsa05219	Bladder cancer	2/40	41/9393	0.0487805	11.4549	4.38725	0.0130572	0.0968985	0.084637	MMP9/THBS1	2
Environmental Information Processing	Signal transduction	hsa04668	TNF signaling pathway	3/40	119/9393	0.0252101	5.91996	3.53212	0.0139325	0.0982238	0.0857946	MMP9/IL18R1/IL1B	3
Human Diseases	Infectious disease: parasitic	hsa05144	Malaria	2/40	50/9393	0.04	9.393	3.89128	0.019043	0.12786	0.111681	IL1B/THBS1	2
Human Diseases	Cardiovascular disease	hsa05418	Fluid shear stress and atherosclerosis	3/40	142/9393	0.0211268	4.96109	3.11027	0.0222309	0.14248	0.12445	MMP9/IL1R2/IL1B	3
Cellular Processes	Transport and catabolism	hsa04145	Phagosome	3/40	159/9393	0.0188679	4.43066	2.85309	0.0297738	0.182526	0.159429	ITGAM/FCGR1A/THBS1	3
Human Diseases	Infectious disease: bacterial	hsa05133	Pertussis	2/40	78/9393	0.025641	6.02115	2.91201	0.0433359	0.254599	0.222382	ITGAM/IL1B	2
