# Supplementary material for: Clinical association and potential molecular mechanisms of neonatal sepsis and necrotizing enterocolitis
Source: Front Mol Biosci. 2025 Oct 2;12:1662343. doi: 10.3389/fmolb.2025.1662343 (PMC12527884; doi:10.3389/fmolb.2025.1662343)
Supplement: Supplementary file 1 [file DataSheet1.zip › table6.xlsx]

## Sheet: score
Supplementary Table 6. Topological parameters of genes in the PPI network.
node_name	MCC	MNC	Degree	Closeness	EPC	BottleNeck	EcCentricity	Radiality	Betweenness	Stress	ClusteringCoefficient
STX11	1	1	1	19.2833	3.118	1	0.2	3.16981	0	0	0
PSTPIP2	1	1	1	20.45	3.359	1	0.2	3.33962	0	0	0
IRAK3	6	3	3	25.4167	6.504	1	0.25	3.86792	0	0	1
HSPA1A	1	1	1	22.9167	3.83	1	0.25	3.64151	0	0	0
LRG1	2	2	2	19.6167	3.401	1	0.2	3.16981	0	0	1
ORM1	8	4	4	26	7.879	2	0.25	3.88679	24.081	112	0.66667
PFKFB3	3	2	3	25.9167	5.318	3	0.25	3.92453	48.0857	148	0.33333
PYGL	3	2	3	20.9167	3.185	2	0.25	3.32075	104	330	0.33333
GYG1	1	1	1	15.0833	1.43	1	0.2	2.33962	0	0	0
SIGLEC5	3	2	3	25.5833	7.663	1	0.25	3.88679	0.86667	6	0.33333
LILRA5	2	2	2	21.6167	5.802	1	0.2	3.43396	0	0	1
FFAR2	8	4	4	26.1667	9.242	1	0.25	3.90566	1	8	0.66667
RNASE2	192	7	7	28.3333	13.303	1	0.33333	4.0566	2.67302	20	0.80952
SAMSN1	1	1	1	20.5833	3.21	1	0.25	3.33962	0	0	0
IL18RAP	128	6	8	29.25	13.443	2	0.25	4.11321	26.4564	110	0.42857
IL18R1	150	7	7	28.5833	12.811	1	0.25	4.07547	6.20556	28	0.71429
CLEC4D	132	9	9	29.75	14.771	1	0.25	4.13208	9.85338	80	0.55556
NLRC4	871	10	11	30.5833	16.392	2	0.25	4.15094	112.165	426	0.49091
THBS1	48	5	5	27.0833	11.306	1	0.25	3.98113	0.4	2	0.9
GPR84	74	9	9	29.6667	14.434	1	0.33333	4.13208	18.4606	90	0.47222
PADI4	3	2	3	26.25	6.395	1	0.25	3.96226	4.69827	50	0.33333
BPI	13	4	5	25.25	8.7	1	0.25	3.75472	5.66667	16	0.5
LYN	1464	8	8	28.75	14.281	1	0.25	4.0566	2.3	12	0.82143
BCL6	48	5	5	27.0833	10.65	1	0.25	3.98113	0.28571	2	0.9
CD163	85128	19	19	35.25	21.142	5	0.25	4.37736	53.4483	296	0.53801
FCGR1A	53448	16	16	33.4167	19.452	1	0.25	4.28302	23.1317	148	0.60833
HP	5768	10	10	30.0833	14.451	1	0.25	4.13208	85.8481	354	0.64444
MMP8	5304	11	11	30.75	16.343	1	0.25	4.16981	24.9424	158	0.63636
ARG1	6600	10	10	30.0833	15.668	1	0.25	4.13208	4.15476	24	0.77778
PROK2	264	7	7	28.5833	13.195	1	0.25	4.07547	2.54286	18	0.80952
FPR2	56360	16	16	33.75	19.336	2	0.25	4.32075	70.892	438	0.575
IL1RN	21997	15	16	33.75	19.026	2	0.25	4.32075	134.132	522	0.50833
HK3	110	9	11	30.6667	14.493	4	0.33333	4.16981	181.057	634	0.36364
C5AR1	88584	14	14	32.4167	19.393	1	0.25	4.24528	10.132	92	0.74725
HCK	48294	14	14	32.6667	19.266	1	0.33333	4.28302	17.4567	142	0.72527
IL1R2	1356	13	13	32.0833	16.895	1	0.25	4.24528	48.0412	188	0.51282
CLEC5A	1590	10	10	30.4167	16.628	1	0.25	4.16981	11.1623	94	0.64444
CD177	19	5	6	27.4167	9.609	3	0.25	3.98113	107.015	292	0.46667
ALPL	1	1	1	18.1167	2.317	1	0.2	3	0	0	0
ITGAM	115186	32	32	42.1667	22.641	17	0.33333	4.67925	407.247	1412	0.3125
FPR1	87970	20	20	35.75	20.895	4	0.25	4.39623	123.9	618	0.48421
CST7	7	3	4	25.3333	8.761	1	0.25	3.81132	1.5	6	0.5
CSF3R	29928	17	17	33.9167	20.431	1	0.25	4.30189	33.833	200	0.55882
S100A12	66553	29	30	41	22.657	10	0.33333	4.62264	377.128	1410	0.33563
FCER1G	54313	17	18	34.3333	20.456	2	0.33333	4.32075	136.662	628	0.51634
TNFAIP6	72	9	9	29.4167	14.379	1	0.25	4.09434	12.7977	70	0.47222
SPI1	26526	18	18	34.5	20.181	2	0.33333	4.33962	65.1444	334	0.50327
RETN	5118	11	11	30.8333	15.699	1	0.33333	4.18868	28.8406	172	0.58182
ALOX5AP	516	10	10	30.25	15.786	1	0.25	4.15094	16.8787	120	0.57778
MMP9	69944	23	23	37.0833	21.167	5	0.25	4.43396	127.318	588	0.41897
IL1B	121627	36	37	44.6667	23.302	9	0.33333	4.77358	634.076	1876	0.27177
ADM	2	2	2	24.8333	6.196	1	0.25	3.83019	0	0	1
AQP9	5443	13	14	32.5	17.616	2	0.33333	4.26415	131.521	534	0.42857
ACSL1	1	1	1	20	2.91	1	0.25	3.28302	0	0	0
