# Supplementary material for: Clinical association and potential molecular mechanisms of neonatal sepsis and necrotizing enterocolitis
Source: Front Mol Biosci. 2025 Oct 2;12:1662343. doi: 10.3389/fmolb.2025.1662343 (PMC12527884; doi:10.3389/fmolb.2025.1662343)
Supplement: Supplementary file 1 [file DataSheet1.zip › table7.xlsx]

## Sheet: 作用关系
Supplementary Table S7. List of protein interaction relationships in the MCODE hub subnetwork.
interaction	name	shared interaction	shared name
ppi	FCER1G (ppi) SPI1	ppi	FCER1G (ppi) SPI1
ppi	FCER1G (ppi) IL1RN	ppi	FCER1G (ppi) IL1RN
ppi	FCER1G (ppi) IL1B	ppi	FCER1G (ppi) IL1B
ppi	FCER1G (ppi) FPR2	ppi	FCER1G (ppi) FPR2
ppi	FCER1G (ppi) MMP9	ppi	FCER1G (ppi) MMP9
ppi	FCGR1A (ppi) SPI1	ppi	FCGR1A (ppi) SPI1
ppi	FCER1G (ppi) FPR1	ppi	FCER1G (ppi) FPR1
ppi	FCGR1A (ppi) IL1RN	ppi	FCGR1A (ppi) IL1RN
ppi	HCK (ppi) SPI1	ppi	HCK (ppi) SPI1
ppi	FCER1G (ppi) ITGAM	ppi	FCER1G (ppi) ITGAM
ppi	FCGR1A (ppi) IL1B	ppi	FCGR1A (ppi) IL1B
ppi	HCK (ppi) IL1B	ppi	HCK (ppi) IL1B
ppi	FCER1G (ppi) HCK	ppi	FCER1G (ppi) HCK
ppi	FCER1G (ppi) FCGR1A	ppi	FCER1G (ppi) FCGR1A
ppi	FCGR1A (ppi) S100A12	ppi	FCGR1A (ppi) S100A12
ppi	HCK (ppi) S100A12	ppi	HCK (ppi) S100A12
ppi	FCGR1A (ppi) MMP9	ppi	FCGR1A (ppi) MMP9
ppi	HCK (ppi) ITGAM	ppi	HCK (ppi) ITGAM
ppi	S100A12 (ppi) SPI1	ppi	S100A12 (ppi) SPI1
ppi	FCGR1A (ppi) FPR1	ppi	FCGR1A (ppi) FPR1
ppi	CSF3R (ppi) SPI1	ppi	CSF3R (ppi) SPI1
ppi	FCGR1A (ppi) ITGAM	ppi	FCGR1A (ppi) ITGAM
ppi	C5AR1 (ppi) SPI1	ppi	C5AR1 (ppi) SPI1
ppi	C5AR1 (ppi) IL1B	ppi	C5AR1 (ppi) IL1B
ppi	CSF3R (ppi) IL1B	ppi	CSF3R (ppi) IL1B
ppi	FCGR1A (ppi) HCK	ppi	FCGR1A (ppi) HCK
ppi	C5AR1 (ppi) FCER1G	ppi	C5AR1 (ppi) FCER1G
ppi	CSF3R (ppi) FCER1G	ppi	CSF3R (ppi) FCER1G
ppi	CD163 (ppi) SPI1	ppi	CD163 (ppi) SPI1
ppi	C5AR1 (ppi) HCK	ppi	C5AR1 (ppi) HCK
ppi	CD163 (ppi) IL1RN	ppi	CD163 (ppi) IL1RN
ppi	C5AR1 (ppi) S100A12	ppi	C5AR1 (ppi) S100A12
ppi	C5AR1 (ppi) MMP9	ppi	C5AR1 (ppi) MMP9
ppi	CSF3R (ppi) S100A12	ppi	CSF3R (ppi) S100A12
ppi	CD163 (ppi) IL1B	ppi	CD163 (ppi) IL1B
ppi	CSF3R (ppi) MMP9	ppi	CSF3R (ppi) MMP9
ppi	CD163 (ppi) FCER1G	ppi	CD163 (ppi) FCER1G
ppi	C5AR1 (ppi) FCGR1A	ppi	C5AR1 (ppi) FCGR1A
ppi	C5AR1 (ppi) CD163	ppi	C5AR1 (ppi) CD163
ppi	CSF3R (ppi) FPR2	ppi	CSF3R (ppi) FPR2
ppi	C5AR1 (ppi) CSF3R	ppi	C5AR1 (ppi) CSF3R
ppi	CSF3R (ppi) FPR1	ppi	CSF3R (ppi) FPR1
ppi	C5AR1 (ppi) FPR2	ppi	C5AR1 (ppi) FPR2
ppi	CSF3R (ppi) ITGAM	ppi	CSF3R (ppi) ITGAM
ppi	C5AR1 (ppi) ITGAM	ppi	C5AR1 (ppi) ITGAM
ppi	CSF3R (ppi) HCK	ppi	CSF3R (ppi) HCK
ppi	CD163 (ppi) HCK	ppi	CD163 (ppi) HCK
ppi	C5AR1 (ppi) FPR1	ppi	C5AR1 (ppi) FPR1
ppi	CD163 (ppi) FPR2	ppi	CD163 (ppi) FPR2
ppi	CD163 (ppi) FPR1	ppi	CD163 (ppi) FPR1
ppi	IL1B (ppi) SPI1	ppi	IL1B (ppi) SPI1
ppi	CD163 (ppi) S100A12	ppi	CD163 (ppi) S100A12
ppi	CD163 (ppi) MMP9	ppi	CD163 (ppi) MMP9
ppi	FPR1 (ppi) IL1RN	ppi	FPR1 (ppi) IL1RN
ppi	CD163 (ppi) FCGR1A	ppi	CD163 (ppi) FCGR1A
ppi	IL1B (ppi) IL1RN	ppi	IL1B (ppi) IL1RN
ppi	FPR1 (ppi) IL1B	ppi	FPR1 (ppi) IL1B
ppi	CD163 (ppi) ITGAM	ppi	CD163 (ppi) ITGAM
ppi	FPR1 (ppi) S100A12	ppi	FPR1 (ppi) S100A12
ppi	FPR1 (ppi) MMP9	ppi	FPR1 (ppi) MMP9
ppi	IL1RN (ppi) ITGAM	ppi	IL1RN (ppi) ITGAM
ppi	FPR1 (ppi) HCK	ppi	FPR1 (ppi) HCK
ppi	IL1RN (ppi) MMP9	ppi	IL1RN (ppi) MMP9
ppi	IL1B (ppi) S100A12	ppi	IL1B (ppi) S100A12
ppi	IL1RN (ppi) S100A12	ppi	IL1RN (ppi) S100A12
ppi	FPR1 (ppi) FPR2	ppi	FPR1 (ppi) FPR2
ppi	IL1B (ppi) ITGAM	ppi	IL1B (ppi) ITGAM
ppi	FPR2 (ppi) IL1RN	ppi	FPR2 (ppi) IL1RN
ppi	FPR1 (ppi) ITGAM	ppi	FPR1 (ppi) ITGAM
ppi	FPR2 (ppi) IL1B	ppi	FPR2 (ppi) IL1B
ppi	IL1B (ppi) MMP9	ppi	IL1B (ppi) MMP9
ppi	FPR2 (ppi) S100A12	ppi	FPR2 (ppi) S100A12
ppi	ITGAM (ppi) SPI1	ppi	ITGAM (ppi) SPI1
ppi	FPR2 (ppi) MMP9	ppi	FPR2 (ppi) MMP9
ppi	FPR2 (ppi) HCK	ppi	FPR2 (ppi) HCK
ppi	MMP9 (ppi) SPI1	ppi	MMP9 (ppi) SPI1
ppi	FPR2 (ppi) ITGAM	ppi	FPR2 (ppi) ITGAM
ppi	ITGAM (ppi) S100A12	ppi	ITGAM (ppi) S100A12
ppi	ITGAM (ppi) MMP9	ppi	ITGAM (ppi) MMP9
ppi	MMP9 (ppi) S100A12	ppi	MMP9 (ppi) S100A12
