# Supplementary material for: Clinical association and potential molecular mechanisms of neonatal sepsis and necrotizing enterocolitis
Source: Front Mol Biosci. 2025 Oct 2;12:1662343. doi: 10.3389/fmolb.2025.1662343 (PMC12527884; doi:10.3389/fmolb.2025.1662343)
Supplement: Supplementary file 1 [file DataSheet1.zip › table8.xlsx]

## Sheet: table7
Supplementary Table S8. MCODE module screening topological feature indicators of nodes in the hub subnetwork
node_name	MCC	DMNC	MNC	Degree	EPC	BottleNeck	EcCentricity	Closeness	Radiality	Betweenness	Stress	ClusteringCoefficient
ITGAM	103680	0.8558	13	13	6.486	1	1	13	2.23077	2.43658	22	0.85897
CD163	80640	0.84883	12	12	6.359	1	0.5	12.5	2.15385	1.72864	16	0.87879
FPR1	80640	0.84883	12	12	6.222	1	0.5	12.5	2.15385	1.72864	16	0.87879
FCGR1A	50400	0.83144	11	11	5.933	1	0.5	12	2.07692	1.30642	12	0.89091
CSF3R	23040	0.81806	10	10	5.846	1	0.5	11.5	2	0.77071	8	0.91111
S100A12	51840	0.81956	12	12	6.23	1	0.5	12.5	2.15385	2.26991	20	0.84848
FCER1G	51840	0.81956	12	12	6.311	1	0.5	12.5	2.15385	2.26991	20	0.84848
FPR2	50400	0.83144	11	11	5.894	1	0.5	12	2.07692	1.30642	12	0.89091
SPI1	23040	0.81806	10	10	5.855	1	0.5	11.5	2	0.77071	8	0.91111
IL1RN	20160	0.81146	9	9	5.577	1	0.5	11	1.92308	0.36667	4	0.94444
C5AR1	83520	0.86346	12	12	6.321	1	0.5	12.5	2.15385	1.39293	14	0.89394
MMP9	61920	0.83419	12	12	6.236	1	0.5	12.5	2.15385	2.00476	18	0.86364
HCK	41760	0.83144	11	11	5.985	1	0.5	12	2.07692	1.21111	12	0.89091
IL1B	103680	0.8558	13	13	6.523	1	1	13	2.23077	2.43658	22	0.85897
