# Supplementary material for: Clinical association and potential molecular mechanisms of neonatal sepsis and necrotizing enterocolitis
Source: Front Mol Biosci. 2025 Oct 2;12:1662343. doi: 10.3389/fmolb.2025.1662343 (PMC12527884; doi:10.3389/fmolb.2025.1662343)
Supplement: Supplementary file 1 [file DataSheet1.zip › table9.xlsx]

## Sheet: score
Supplementary Table 8. Top 10 central genes identified by the CytoHubba algorithm and their network properties
node_name	MCC	DMNC	MNC	Degree	EPC	BottleNeck	EcCentricity	Closeness	Radiality	Betweenness	Stress	ClusteringCoefficient
IL1B	121627	0.40923	36	37	23.302	9	0.33333	44.6667	4.77358	634.076	1876	0.27177
ITGAM	115186	0.42813	32	32	22.641	17	0.33333	42.1667	4.67925	407.247	1412	0.3125
S100A12	66553	0.47673	29	30	22.657	10	0.33333	41	4.62264	377.128	1410	0.33563
MMP9	69944	0.5133	23	23	21.167	5	0.25	37.0833	4.43396	127.318	588	0.41897
FPR1	87970	0.56498	20	20	20.895	4	0.25	35.75	4.39623	123.9	618	0.48421
CD163	85128	0.61646	19	19	21.142	5	0.25	35.25	4.37736	53.4483	296	0.53801
FCER1G	54313	0.63953	17	18	20.456	2	0.33333	34.3333	4.32075	136.662	628	0.51634
SPI1	26526	0.56562	18	18	20.181	2	0.33333	34.5	4.33962	65.1444	334	0.50327
